# Supplementary material for: Contamination by an Active Control Condition in a Randomized Exercise Trial
Source: PLoS One. 2016 Oct 10;11(10):e0164246. doi: 10.1371/journal.pone.0164246 (PMC5056678; doi:10.1371/journal.pone.0164246)
Supplement: S1 File — (CSV) [file pone.0164246.s001.csv]

ID	Time	group3	sex	agem0	Adherence	bmim0	Received_sum	WeeklyAeroLTES	AveInt	AveEnj
312	0	0	0	64	1	25.68	20	32	2	3
312	1	0	0	64	1	25.68	20	90	3	3
312	2	0	0	64	1	25.68	20	0	3	3
312	3	0	0	64	1	25.68	20	30	3	3
312	4	0	0	64	1	25.68	20	0	3	3
312	5	0	0	64	1	25.68	20	0	3.66666666666667	3
312	6	0	0	64	1	25.68	20	30	4	3
312	7	0	0	64	1	25.68	20	70	4	3
312	8	0	0	64	1	25.68	20	120	4	3
312	9	0	0	64	1	25.68	20	296	4	3
312	10	0	0	64	1	25.68	20	180	4	3
312	11	0	0	64	1	25.68	20	160	4	3
312	12	0	0	64	1	25.68	20	195	3	3
312	13	0	0	64	1	25.68	20	180	3.33333333333333	3
312	14	0	0	64	1	25.68	20	205	4	3
312	15	0	0	64	1	25.68	20	225	4	3
312	16	0	0	64	1	25.68	20	195	4	3
312	17	0	0	64	1	25.68	20	-999	4	3
312	18	0	0	64	1	25.68	20	-999	4	3
312	19	0	0	64	1	25.68	20	175	4	3
312	20	0	0	64	1	25.68	20	220	3	3.33333333333333
312	21	0	0	64	1	25.68	20	-999	3.66666666666667	3
312	22	0	0	64	1	25.68	20	-999	4	3
312	23	0	0	64	1	25.68	20	160	4	3
348	0	0	0	60	.808823529411765	29.59	20	75	2	3
348	1	0	0	60	.808823529411765	29.59	20	0	3	3
348	2	0	0	60	.808823529411765	29.59	20	55	3.5	3
348	3	0	0	60	.808823529411765	29.59	20	20	3	3
348	4	0	0	60	.808823529411765	29.59	20	120	3	3
348	5	0	0	60	.808823529411765	29.59	20	30	3	3
348	6	0	0	60	.808823529411765	29.59	20	0	3	3
348	7	0	0	60	.808823529411765	29.59	20	210	3	3
348	8	0	0	60	.808823529411765	29.59	20	180	-999	-999
348	9	0	0	60	.808823529411765	29.59	20	0	3	3
348	10	0	0	60	.808823529411765	29.59	20	30	3	3
348	11	0	0	60	.808823529411765	29.59	20	30	3	3
348	12	0	0	60	.808823529411765	29.59	20	0	3	3
348	13	0	0	60	.808823529411765	29.59	20	0	3	3
348	14	0	0	60	.808823529411765	29.59	20	0	3	3
348	15	0	0	60	.808823529411765	29.59	20	0	3	3
348	16	0	0	60	.808823529411765	29.59	20	0	3	3
348	17	0	0	60	.808823529411765	29.59	20	0	3	3
348	18	0	0	60	.808823529411765	29.59	20	0	3	3
348	19	0	0	60	.808823529411765	29.59	20	0	3	3
348	20	0	0	60	.808823529411765	29.59	20	-999	3	3
348	21	0	0	60	.808823529411765	29.59	20	-999	3	3
348	22	0	0	60	.808823529411765	29.59	20	-999	-999	-999
348	23	0	0	60	.808823529411765	29.59	20	-999	-999	-999
379	0	0	1	65	.941176470588235	20.69	19	0	2.5	4.5
379	1	0	1	65	.941176470588235	20.69	19	35	2.33333333333333	4.33333333333333
379	2	0	1	65	.941176470588235	20.69	19	120	2	4
379	3	0	1	65	.941176470588235	20.69	19	118	2	4
379	4	0	1	65	.941176470588235	20.69	19	129	2	4.33333333333333
379	5	0	1	65	.941176470588235	20.69	19	119	2.33333333333333	5
379	6	0	1	65	.941176470588235	20.69	19	148	3.33333333333333	5
379	7	0	1	65	.941176470588235	20.69	19	241	3	5
379	8	0	1	65	.941176470588235	20.69	19	324	3	5
379	9	0	1	65	.941176470588235	20.69	19	400	3.33333333333333	5
379	10	0	1	65	.941176470588235	20.69	19	294	3.66666666666667	5
379	11	0	1	65	.941176470588235	20.69	19	205	3	5
379	12	0	1	65	.941176470588235	20.69	19	343	4	5
379	13	0	1	65	.941176470588235	20.69	19	250	4	5
379	14	0	1	65	.941176470588235	20.69	19	232	4	5
379	15	0	1	65	.941176470588235	20.69	19	410	3.33333333333333	5
379	16	0	1	65	.941176470588235	20.69	19	250	4	5
379	17	0	1	65	.941176470588235	20.69	19	-999	4	5
379	18	0	1	65	.941176470588235	20.69	19	-999	4	5
379	19	0	1	65	.941176470588235	20.69	19	220	4	5
379	20	0	1	65	.941176470588235	20.69	19	-999	4	5
379	21	0	1	65	.941176470588235	20.69	19	-999	-999	-999
379	22	0	1	65	.941176470588235	20.69	19	-999	3.66666666666667	5
379	23	0	1	65	.941176470588235	20.69	19	258	3	5
435	0	0	1	70	.838235294117647	23.94	22	255	2	5
435	1	0	1	70	.838235294117647	23.94	22	210	3.66666666666667	5
435	2	0	1	70	.838235294117647	23.94	22	175	4	5
435	3	0	1	70	.838235294117647	23.94	22	225	4	5
435	4	0	1	70	.838235294117647	23.94	22	195	3.66666666666667	5
435	5	0	1	70	.838235294117647	23.94	22	270	4	5
435	6	0	1	70	.838235294117647	23.94	22	95	4	5
435	7	0	1	70	.838235294117647	23.94	22	600	-999	-999
435	8	0	1	70	.838235294117647	23.94	22	300	3	5
435	9	0	1	70	.838235294117647	23.94	22	300	3	5
435	10	0	1	70	.838235294117647	23.94	22	300	3	5
435	11	0	1	70	.838235294117647	23.94	22	180	3	5
435	12	0	1	70	.838235294117647	23.94	22	390	3	5
435	13	0	1	70	.838235294117647	23.94	22	300	3	5
435	14	0	1	70	.838235294117647	23.94	22	315	3.33333333333333	5
435	15	0	1	70	.838235294117647	23.94	22	430	3.66666666666667	5
435	16	0	1	70	.838235294117647	23.94	22	405	3	5
435	17	0	1	70	.838235294117647	23.94	22	-999	3.33333333333333	5
435	18	0	1	70	.838235294117647	23.94	22	315	4	5
435	19	0	1	70	.838235294117647	23.94	22	280	4	5
435	20	0	1	70	.838235294117647	23.94	22	30	3	5
435	21	0	1	70	.838235294117647	23.94	22	-999	3	5
435	22	0	1	70	.838235294117647	23.94	22	330	3	5
435	23	0	1	70	.838235294117647	23.94	22	160	3	5
510	0	0	0	70	.956521739130435	29.7	23	15	3	3
510	1	0	0	70	.956521739130435	29.7	23	0	3	3
510	2	0	0	70	.956521739130435	29.7	23	40	3	3
510	3	0	0	70	.956521739130435	29.7	23	25	3.33333333333333	3
510	4	0	0	70	.956521739130435	29.7	23	20	3	3
510	5	0	0	70	.956521739130435	29.7	23	30	3	3
510	6	0	0	70	.956521739130435	29.7	23	70	4	3
510	7	0	0	70	.956521739130435	29.7	23	0	4	3
510	8	0	0	70	.956521739130435	29.7	23	80	3	3
510	9	0	0	70	.956521739130435	29.7	23	0	3	3
510	10	0	0	70	.956521739130435	29.7	23	32	4	3
510	11	0	0	70	.956521739130435	29.7	23	0	4	3
510	12	0	0	70	.956521739130435	29.7	23	-999	3	3
510	13	0	0	70	.956521739130435	29.7	23	45	3	3
510	14	0	0	70	.956521739130435	29.7	23	0	4	3
510	15	0	0	70	.956521739130435	29.7	23	45	4	3
510	16	0	0	70	.956521739130435	29.7	23	30	3	3
510	17	0	0	70	.956521739130435	29.7	23	0	3.33333333333333	3
510	18	0	0	70	.956521739130435	29.7	23	0	4	3
510	19	0	0	70	.956521739130435	29.7	23	0	5	3
510	20	0	0	70	.956521739130435	29.7	23	0	3	3
510	21	0	0	70	.956521739130435	29.7	23	30	3.66666666666667	3
510	22	0	0	70	.956521739130435	29.7	23	0	5	3
510	23	0	0	70	.956521739130435	29.7	23	0	4	4
569	0	0	0	70	.926470588235294	33.72	20	0	2.5	4
569	1	0	0	70	.926470588235294	33.72	20	0	3	4
569	2	0	0	70	.926470588235294	33.72	20	0	3	4
569	3	0	0	70	.926470588235294	33.72	20	0	3	4
569	4	0	0	70	.926470588235294	33.72	20	0	3	4
569	5	0	0	70	.926470588235294	33.72	20	0	3.33333333333333	4
569	6	0	0	70	.926470588235294	33.72	20	0	3	4
569	7	0	0	70	.926470588235294	33.72	20	0	3	4
569	8	0	0	70	.926470588235294	33.72	20	0	4	4
569	9	0	0	70	.926470588235294	33.72	20	0	4.33333333333333	4
569	10	0	0	70	.926470588235294	33.72	20	0	4	4
569	11	0	0	70	.926470588235294	33.72	20	0	4	4
569	12	0	0	70	.926470588235294	33.72	20	0	4	4
569	13	0	0	70	.926470588235294	33.72	20	0	4	4
569	14	0	0	70	.926470588235294	33.72	20	0	4	4
569	15	0	0	70	.926470588235294	33.72	20	0	4	4
569	16	0	0	70	.926470588235294	33.72	20	0	4	4
569	17	0	0	70	.926470588235294	33.72	20	-999	4	4
569	18	0	0	70	.926470588235294	33.72	20	-999	4	4
569	19	0	0	70	.926470588235294	33.72	20	0	4	4
569	20	0	0	70	.926470588235294	33.72	20	0	4	4
569	21	0	0	70	.926470588235294	33.72	20	-999	4	4
569	22	0	0	70	.926470588235294	33.72	20	-999	4	4
569	23	0	0	70	.926470588235294	33.72	20	0	4	4
613	0	0	0	62	.470588235294118	32.55	17	90	3	4
613	1	0	0	62	.470588235294118	32.55	17	30	2.5	4
613	2	0	0	62	.470588235294118	32.55	17	15	4	4
613	3	0	0	62	.470588235294118	32.55	17	30	3.33333333333333	4
613	4	0	0	62	.470588235294118	32.55	17	75	2	3
613	5	0	0	62	.470588235294118	32.55	17	15	3	5
613	6	0	0	62	.470588235294118	32.55	17	150	-999	-999
613	7	0	0	62	.470588235294118	32.55	17	180	2.66666666666667	3
613	8	0	0	62	.470588235294118	32.55	17	-999	3	4
613	9	0	0	62	.470588235294118	32.55	17	105	-999	-999
613	10	0	0	62	.470588235294118	32.55	17	-999	3.5	4
613	11	0	0	62	.470588235294118	32.55	17	105	4	4
613	12	0	0	62	.470588235294118	32.55	17	150	3	3
613	13	0	0	62	.470588235294118	32.55	17	90	3	3
613	14	0	0	62	.470588235294118	32.55	17	-999	3	3
613	15	0	0	62	.470588235294118	32.55	17	-999	-999	-999
613	16	0	0	62	.470588235294118	32.55	17	-999	-999	-999
613	17	0	0	62	.470588235294118	32.55	17	105	3	3.5
613	18	0	0	62	.470588235294118	32.55	17	75	3	3
613	19	0	0	62	.470588235294118	32.55	17	90	3	4
613	20	0	0	62	.470588235294118	32.55	17	-999	3	3
613	21	0	0	62	.470588235294118	32.55	17	-999	3	3
613	22	0	0	62	.470588235294118	32.55	17	30	3	3.5
613	23	0	0	62	.470588235294118	32.55	17	210	3	4
630	0	0	1	61	.205882352941176	36.22	1	0	3	4
630	1	0	1	61	.205882352941176	36.22	1	-999	3.66666666666667	4
630	2	0	1	61	.205882352941176	36.22	1	-999	-999	-999
630	3	0	1	61	.205882352941176	36.22	1	-999	3.5	4
630	4	0	1	61	.205882352941176	36.22	1	-999	3	4
630	5	0	1	61	.205882352941176	36.22	1	-999	3.33333333333333	4.33333333333333
630	6	0	1	61	.205882352941176	36.22	1	-999	3	5
630	7	0	1	61	.205882352941176	36.22	1	-999	3	5
630	8	0	1	61	.205882352941176	36.22	1	-999	-999	-999
630	9	0	1	61	.205882352941176	36.22	1	-999	4	5
630	10	0	1	61	.205882352941176	36.22	1	-999	-999	-999
630	11	0	1	61	.205882352941176	36.22	1	-999	-999	-999
630	12	0	1	61	.205882352941176	36.22	1	-999	-999	-999
630	13	0	1	61	.205882352941176	36.22	1	-999	-999	-999
630	14	0	1	61	.205882352941176	36.22	1	-999	-999	-999
630	15	0	1	61	.205882352941176	36.22	1	-999	-999	-999
630	16	0	1	61	.205882352941176	36.22	1	-999	-999	-999
630	17	0	1	61	.205882352941176	36.22	1	-999	-999	-999
630	18	0	1	61	.205882352941176	36.22	1	-999	-999	-999
630	19	0	1	61	.205882352941176	36.22	1	-999	-999	-999
630	20	0	1	61	.205882352941176	36.22	1	-999	-999	-999
630	21	0	1	61	.205882352941176	36.22	1	-999	-999	-999
630	22	0	1	61	.205882352941176	36.22	1	-999	-999	-999
630	23	0	1	61	.205882352941176	36.22	1	-999	-999	-999
789	0	0	0	63	.985507246376812	33.76	24	375	3	5
789	1	0	0	63	.985507246376812	33.76	24	240	3	5
789	2	0	0	63	.985507246376812	33.76	24	390	3	5
789	3	0	0	63	.985507246376812	33.76	24	210	3	5
789	4	0	0	63	.985507246376812	33.76	24	210	3	5
789	5	0	0	63	.985507246376812	33.76	24	360	3	5
789	6	0	0	63	.985507246376812	33.76	24	390	4	5
789	7	0	0	63	.985507246376812	33.76	24	480	4	5
789	8	0	0	63	.985507246376812	33.76	24	270	3	5
789	9	0	0	63	.985507246376812	33.76	24	420	4	5
789	10	0	0	63	.985507246376812	33.76	24	240	4	5
789	11	0	0	63	.985507246376812	33.76	24	240	4	5
789	12	0	0	63	.985507246376812	33.76	24	300	3	5
789	13	0	0	63	.985507246376812	33.76	24	210	3	5
789	14	0	0	63	.985507246376812	33.76	24	210	4	5
789	15	0	0	63	.985507246376812	33.76	24	240	4	5
789	16	0	0	63	.985507246376812	33.76	24	330	3	5
789	17	0	0	63	.985507246376812	33.76	24	300	3	5
789	18	0	0	63	.985507246376812	33.76	24	210	4	5
789	19	0	0	63	.985507246376812	33.76	24	210	4	5
789	20	0	0	63	.985507246376812	33.76	24	510	3	5
789	21	0	0	63	.985507246376812	33.76	24	330	3	5
789	22	0	0	63	.985507246376812	33.76	24	210	4	5
789	23	0	0	63	.985507246376812	33.76	24	180	4	5
967	0	0	1	68	.869565217391304	24.34	24	105	4	5
967	1	0	1	68	.869565217391304	24.34	24	120	4	4.66666666666667
967	2	0	1	68	.869565217391304	24.34	24	55	3.66666666666667	5
967	3	0	1	68	.869565217391304	24.34	24	60	3.33333333333333	5
967	4	0	1	68	.869565217391304	24.34	24	60	3	5
967	5	0	1	68	.869565217391304	24.34	24	180	3.33333333333333	5
967	6	0	1	68	.869565217391304	24.34	24	40	4	5
967	7	0	1	68	.869565217391304	24.34	24	175	3.5	5
967	8	0	1	68	.869565217391304	24.34	24	105	3	5
967	9	0	1	68	.869565217391304	24.34	24	60	3	5
967	10	0	1	68	.869565217391304	24.34	24	110	4	4.66666666666667
967	11	0	1	68	.869565217391304	24.34	24	120	4	5
967	12	0	1	68	.869565217391304	24.34	24	120	3	4.33333333333333
967	13	0	1	68	.869565217391304	24.34	24	40	4	5
967	14	0	1	68	.869565217391304	24.34	24	175	4	5
967	15	0	1	68	.869565217391304	24.34	24	535	-999	-999
967	16	0	1	68	.869565217391304	24.34	24	0	3.33333333333333	4.33333333333333
967	17	0	1	68	.869565217391304	24.34	24	70	4	5
967	18	0	1	68	.869565217391304	24.34	24	40	4	4.66666666666667
967	19	0	1	68	.869565217391304	24.34	24	50	4	4.33333333333333
967	20	0	1	68	.869565217391304	24.34	24	60	3	5
967	21	0	1	68	.869565217391304	24.34	24	0	-999	-999
967	22	0	1	68	.869565217391304	24.34	24	0	4	4
967	23	0	1	68	.869565217391304	24.34	24	0	2.5	5
971	0	0	1	64	.782608695652174	27.98	24	70	2	3.66666666666667
971	1	0	1	64	.782608695652174	27.98	24	170	3	4
971	2	0	1	64	.782608695652174	27.98	24	195	3	4
971	3	0	1	64	.782608695652174	27.98	24	30	3	4
971	4	0	1	64	.782608695652174	27.98	24	0	3	4
971	5	0	1	64	.782608695652174	27.98	24	0	3.33333333333333	3.66666666666667
971	6	0	1	64	.782608695652174	27.98	24	0	4	3.66666666666667
971	7	0	1	64	.782608695652174	27.98	24	90	3	4
971	8	0	1	64	.782608695652174	27.98	24	60	3	3.66666666666667
971	9	0	1	64	.782608695652174	27.98	24	60	3	3.33333333333333
971	10	0	1	64	.782608695652174	27.98	24	210	4	4
971	11	0	1	64	.782608695652174	27.98	24	30	4	4
971	12	0	1	64	.782608695652174	27.98	24	0	3	4
971	13	0	1	64	.782608695652174	27.98	24	20	3.5	4
971	14	0	1	64	.782608695652174	27.98	24	0	4.66666666666667	4
971	15	0	1	64	.782608695652174	27.98	24	0	4	4
971	16	0	1	64	.782608695652174	27.98	24	100	3	4
971	17	0	1	64	.782608695652174	27.98	24	0	3	4
971	18	0	1	64	.782608695652174	27.98	24	90	4	4
971	19	0	1	64	.782608695652174	27.98	24	180	4	4
971	20	0	1	64	.782608695652174	27.98	24	0	2.66666666666667	4
971	21	0	1	64	.782608695652174	27.98	24	390	-999	-999
971	22	0	1	64	.782608695652174	27.98	24	0	3.66666666666667	4
971	23	0	1	64	.782608695652174	27.98	24	0	3.5	4.5
1113	0	0	0	61	.884057971014493	31.76	23	0	4.66666666666667	5
1113	1	0	0	61	.884057971014493	31.76	23	0	4	5
1113	2	0	0	61	.884057971014493	31.76	23	0	4	4.66666666666667
1113	3	0	0	61	.884057971014493	31.76	23	0	4	5
1113	4	0	0	61	.884057971014493	31.76	23	165	4.5	5
1113	5	0	0	61	.884057971014493	31.76	23	0	4	4.33333333333333
1113	6	0	0	61	.884057971014493	31.76	23	0	4	5
1113	7	0	0	61	.884057971014493	31.76	23	30	4	5
1113	8	0	0	61	.884057971014493	31.76	23	0	4	5
1113	9	0	0	61	.884057971014493	31.76	23	0	3	5
1113	10	0	0	61	.884057971014493	31.76	23	0	3	5
1113	11	0	0	61	.884057971014493	31.76	23	0	3	5
1113	12	0	0	61	.884057971014493	31.76	23	-999	3.33333333333333	5
1113	13	0	0	61	.884057971014493	31.76	23	0	3	5
1113	14	0	0	61	.884057971014493	31.76	23	0	3	5
1113	15	0	0	61	.884057971014493	31.76	23	0	3	5
1113	16	0	0	61	.884057971014493	31.76	23	0	3	4.66666666666667
1113	17	0	0	61	.884057971014493	31.76	23	0	3	5
1113	18	0	0	61	.884057971014493	31.76	23	0	4	5
1113	19	0	0	61	.884057971014493	31.76	23	0	3.66666666666667	5
1113	20	0	0	61	.884057971014493	31.76	23	0	3.5	5
1113	21	0	0	61	.884057971014493	31.76	23	0	3	5
1113	22	0	0	61	.884057971014493	31.76	23	120	-999	-999
1113	23	0	0	61	.884057971014493	31.76	23	435	3	5
1148	0	0	1	66	.463768115942029	35.89	12	140	3	2.66666666666667
1148	1	0	1	66	.463768115942029	35.89	12	70	2.33333333333333	2
1148	2	0	1	66	.463768115942029	35.89	12	115	2.66666666666667	2.66666666666667
1148	3	0	1	66	.463768115942029	35.89	12	90	2.66666666666667	2.33333333333333
1148	4	0	1	66	.463768115942029	35.89	12	100	2.5	2.5
1148	5	0	1	66	.463768115942029	35.89	12	55	2	2
1148	6	0	1	66	.463768115942029	35.89	12	260	2.5	3
1148	7	0	1	66	.463768115942029	35.89	12	85	2.33333333333333	2.33333333333333
1148	8	0	1	66	.463768115942029	35.89	12	35	2	2
1148	9	0	1	66	.463768115942029	35.89	12	40	2.66666666666667	2.33333333333333
1148	10	0	1	66	.463768115942029	35.89	12	105	-999	-999
1148	11	0	1	66	.463768115942029	35.89	12	50	2.33333333333333	2.33333333333333
1148	12	0	1	66	.463768115942029	35.89	12	-999	2	2.5
1148	13	0	1	66	.463768115942029	35.89	12	-999	-999	-999
1148	14	0	1	66	.463768115942029	35.89	12	-999	-999	-999
1148	15	0	1	66	.463768115942029	35.89	12	-999	-999	-999
1148	16	0	1	66	.463768115942029	35.89	12	-999	-999	-999
1148	17	0	1	66	.463768115942029	35.89	12	-999	-999	-999
1148	18	0	1	66	.463768115942029	35.89	12	-999	-999	-999
1148	19	0	1	66	.463768115942029	35.89	12	-999	-999	-999
1148	20	0	1	66	.463768115942029	35.89	12	-999	-999	-999
1148	21	0	1	66	.463768115942029	35.89	12	-999	-999	-999
1148	22	0	1	66	.463768115942029	35.89	12	-999	-999	-999
1148	23	0	1	66	.463768115942029	35.89	12	-999	-999	-999
1175	0	0	1	62	.855072463768116	24.36	24	0	1.66666666666667	3.66666666666667
1175	1	0	1	62	.855072463768116	24.36	24	140	3	4.33333333333333
1175	2	0	1	62	.855072463768116	24.36	24	395	3	4.5
1175	3	0	1	62	.855072463768116	24.36	24	555	3.33333333333333	4.33333333333333
1175	4	0	1	62	.855072463768116	24.36	24	150	3	4
1175	5	0	1	62	.855072463768116	24.36	24	150	3	4
1175	6	0	1	62	.855072463768116	24.36	24	30	4.33333333333333	4
1175	7	0	1	62	.855072463768116	24.36	24	135	3.33333333333333	4
1175	8	0	1	62	.855072463768116	24.36	24	340	2	3.5
1175	9	0	1	62	.855072463768116	24.36	24	680	3	4
1175	10	0	1	62	.855072463768116	24.36	24	180	4	4.5
1175	11	0	1	62	.855072463768116	24.36	24	200	4	4.5
1175	12	0	1	62	.855072463768116	24.36	24	280	3	4
1175	13	0	1	62	.855072463768116	24.36	24	205	3	4
1175	14	0	1	62	.855072463768116	24.36	24	145	4	4.33333333333333
1175	15	0	1	62	.855072463768116	24.36	24	245	4	4
1175	16	0	1	62	.855072463768116	24.36	24	240	2	4
1175	17	0	1	62	.855072463768116	24.36	24	195	3	5
1175	18	0	1	62	.855072463768116	24.36	24	390	-999	-999
1175	19	0	1	62	.855072463768116	24.36	24	155	4	5
1175	20	0	1	62	.855072463768116	24.36	24	335	3.66666666666667	4.66666666666667
1175	21	0	1	62	.855072463768116	24.36	24	180	3.33333333333333	4.66666666666667
1175	22	0	1	62	.855072463768116	24.36	24	440	4	5
1175	23	0	1	62	.855072463768116	24.36	24	90	4	5
1233	0	0	0	64	.942028985507246	28.62	24	0	1.66666666666667	4
1233	1	0	0	64	.942028985507246	28.62	24	60	2	4
1233	2	0	0	64	.942028985507246	28.62	24	505	2	4
1233	3	0	0	64	.942028985507246	28.62	24	240	2.66666666666667	4
1233	4	0	0	64	.942028985507246	28.62	24	135	2	4
1233	5	0	0	64	.942028985507246	28.62	24	110	2.33333333333333	4
1233	6	0	0	64	.942028985507246	28.62	24	110	3	4
1233	7	0	0	64	.942028985507246	28.62	24	285	3	4
1233	8	0	0	64	.942028985507246	28.62	24	248	2	4
1233	9	0	0	64	.942028985507246	28.62	24	364	2.33333333333333	4
1233	10	0	0	64	.942028985507246	28.62	24	379	3	4
1233	11	0	0	64	.942028985507246	28.62	24	324	3	4
1233	12	0	0	64	.942028985507246	28.62	24	200	2	4
1233	13	0	0	64	.942028985507246	28.62	24	346	3	4
1233	14	0	0	64	.942028985507246	28.62	24	273	3	4
1233	15	0	0	64	.942028985507246	28.62	24	255	3.33333333333333	4.33333333333333
1233	16	0	0	64	.942028985507246	28.62	24	187	2	4
1233	17	0	0	64	.942028985507246	28.62	24	135	2.66666666666667	4
1233	18	0	0	64	.942028985507246	28.62	24	255	-999	-999
1233	19	0	0	64	.942028985507246	28.62	24	60	4	5
1233	20	0	0	64	.942028985507246	28.62	24	125	3	4
1233	21	0	0	64	.942028985507246	28.62	24	0	3	4
1233	22	0	0	64	.942028985507246	28.62	24	170	4	5
1233	23	0	0	64	.942028985507246	28.62	24	0	4	5
1246	0	0	0	66	.101449275362319	33.6	2	160	3	4
1246	1	0	0	66	.101449275362319	33.6	2	295	3	4
1246	2	0	0	66	.101449275362319	33.6	2	-999	3	4
1246	3	0	0	66	.101449275362319	33.6	2	-999	-999	-999
1246	4	0	0	66	.101449275362319	33.6	2	-999	-999	-999
1246	5	0	0	66	.101449275362319	33.6	2	-999	-999	-999
1246	6	0	0	66	.101449275362319	33.6	2	-999	-999	-999
1246	7	0	0	66	.101449275362319	33.6	2	-999	-999	-999
1246	8	0	0	66	.101449275362319	33.6	2	-999	-999	-999
1246	9	0	0	66	.101449275362319	33.6	2	-999	-999	-999
1246	10	0	0	66	.101449275362319	33.6	2	-999	-999	-999
1246	11	0	0	66	.101449275362319	33.6	2	-999	-999	-999
1246	12	0	0	66	.101449275362319	33.6	2	-999	-999	-999
1246	13	0	0	66	.101449275362319	33.6	2	-999	-999	-999
1246	14	0	0	66	.101449275362319	33.6	2	-999	-999	-999
1246	15	0	0	66	.101449275362319	33.6	2	-999	-999	-999
1246	16	0	0	66	.101449275362319	33.6	2	-999	-999	-999
1246	17	0	0	66	.101449275362319	33.6	2	-999	-999	-999
1246	18	0	0	66	.101449275362319	33.6	2	-999	-999	-999
1246	19	0	0	66	.101449275362319	33.6	2	-999	-999	-999
1246	20	0	0	66	.101449275362319	33.6	2	-999	-999	-999
1246	21	0	0	66	.101449275362319	33.6	2	-999	-999	-999
1246	22	0	0	66	.101449275362319	33.6	2	-999	-999	-999
1246	23	0	0	66	.101449275362319	33.6	2	-999	-999	-999
1248	0	0	0	62	.884057971014493	33.59	24	40	3	4.66666666666667
1248	1	0	0	62	.884057971014493	33.59	24	65	3	3.66666666666667
1248	2	0	0	62	.884057971014493	33.59	24	20	3	4.33333333333333
1248	3	0	0	62	.884057971014493	33.59	24	0	3	4
1248	4	0	0	62	.884057971014493	33.59	24	0	3	4
1248	5	0	0	62	.884057971014493	33.59	24	30	4	4
1248	6	0	0	62	.884057971014493	33.59	24	190	-999	-999
1248	7	0	0	62	.884057971014493	33.59	24	30	4.5	3
1248	8	0	0	62	.884057971014493	33.59	24	60	3	4
1248	9	0	0	62	.884057971014493	33.59	24	60	3.5	3.5
1248	10	0	0	62	.884057971014493	33.59	24	60	4	4
1248	11	0	0	62	.884057971014493	33.59	24	60	4.66666666666667	4.33333333333333
1248	12	0	0	62	.884057971014493	33.59	24	0	2.66666666666667	4
1248	13	0	0	62	.884057971014493	33.59	24	60	3	4
1248	14	0	0	62	.884057971014493	33.59	24	80	3.66666666666667	4
1248	15	0	0	62	.884057971014493	33.59	24	0	4	4
1248	16	0	0	62	.884057971014493	33.59	24	0	3	4
1248	17	0	0	62	.884057971014493	33.59	24	30	4	4.33333333333333
1248	18	0	0	62	.884057971014493	33.59	24	60	4	4
1248	19	0	0	62	.884057971014493	33.59	24	70	4.33333333333333	3.66666666666667
1248	20	0	0	62	.884057971014493	33.59	24	35	3.66666666666667	3.33333333333333
1248	21	0	0	62	.884057971014493	33.59	24	85	3.66666666666667	4
1248	22	0	0	62	.884057971014493	33.59	24	0	3.66666666666667	4
1248	23	0	0	62	.884057971014493	33.59	24	60	4	4.5
1257	0	0	1	74	.115942028985507	32.91	6	110	3	3
1257	1	0	1	74	.115942028985507	32.91	6	0	-999	-999
1257	2	0	1	74	.115942028985507	32.91	6	0	-999	-999
1257	3	0	1	74	.115942028985507	32.91	6	0	-999	-999
1257	4	0	1	74	.115942028985507	32.91	6	0	3.5	3
1257	5	0	1	74	.115942028985507	32.91	6	170	3	3.33333333333333
1257	6	0	1	74	.115942028985507	32.91	6	-999	3	3
1257	7	0	1	74	.115942028985507	32.91	6	-999	-999	-999
1257	8	0	1	74	.115942028985507	32.91	6	-999	-999	-999
1257	9	0	1	74	.115942028985507	32.91	6	-999	-999	-999
1257	10	0	1	74	.115942028985507	32.91	6	-999	-999	-999
1257	11	0	1	74	.115942028985507	32.91	6	-999	-999	-999
1257	12	0	1	74	.115942028985507	32.91	6	-999	-999	-999
1257	13	0	1	74	.115942028985507	32.91	6	-999	-999	-999
1257	14	0	1	74	.115942028985507	32.91	6	-999	-999	-999
1257	15	0	1	74	.115942028985507	32.91	6	-999	-999	-999
1257	16	0	1	74	.115942028985507	32.91	6	-999	-999	-999
1257	17	0	1	74	.115942028985507	32.91	6	-999	-999	-999
1257	18	0	1	74	.115942028985507	32.91	6	-999	-999	-999
1257	19	0	1	74	.115942028985507	32.91	6	-999	-999	-999
1257	20	0	1	74	.115942028985507	32.91	6	-999	-999	-999
1257	21	0	1	74	.115942028985507	32.91	6	-999	-999	-999
1257	22	0	1	74	.115942028985507	32.91	6	-999	-999	-999
1257	23	0	1	74	.115942028985507	32.91	6	-999	-999	-999
1294	0	0	0	71	.652173913043478	32.6	24	235	2.5	4
1294	1	0	0	71	.652173913043478	32.6	24	170	-999	-999
1294	2	0	0	71	.652173913043478	32.6	24	165	3	3.5
1294	3	0	0	71	.652173913043478	32.6	24	110	3.33333333333333	3
1294	4	0	0	71	.652173913043478	32.6	24	150	3	4
1294	5	0	0	71	.652173913043478	32.6	24	90	-999	-999
1294	6	0	0	71	.652173913043478	32.6	24	50	3	4
1294	7	0	0	71	.652173913043478	32.6	24	120	3	3.66666666666667
1294	8	0	0	71	.652173913043478	32.6	24	80	2.66666666666667	3.66666666666667
1294	9	0	0	71	.652173913043478	32.6	24	60	3	4
1294	10	0	0	71	.652173913043478	32.6	24	60	3	4
1294	11	0	0	71	.652173913043478	32.6	24	60	3	4
1294	12	0	0	71	.652173913043478	32.6	24	60	3	4
1294	13	0	0	71	.652173913043478	32.6	24	80	3	4
1294	14	0	0	71	.652173913043478	32.6	24	60	3	4
1294	15	0	0	71	.652173913043478	32.6	24	70	3.5	3.5
1294	16	0	0	71	.652173913043478	32.6	24	50	3	4
1294	17	0	0	71	.652173913043478	32.6	24	95	3	4
1294	18	0	0	71	.652173913043478	32.6	24	110	-999	-999
1294	19	0	0	71	.652173913043478	32.6	24	110	3	3.5
1294	20	0	0	71	.652173913043478	32.6	24	90	3	4
1294	21	0	0	71	.652173913043478	32.6	24	105	3	3.5
1294	22	0	0	71	.652173913043478	32.6	24	75	3	4
1294	23	0	0	71	.652173913043478	32.6	24	50	3	4
1342	0	0	1	60	.956521739130435	41.82	24	50	3.66666666666667	4
1342	1	0	1	60	.956521739130435	41.82	24	110	3.66666666666667	4
1342	2	0	1	60	.956521739130435	41.82	24	52	3.66666666666667	4
1342	3	0	1	60	.956521739130435	41.82	24	100	3.66666666666667	3.66666666666667
1342	4	0	1	60	.956521739130435	41.82	24	30	2.5	3.5
1342	5	0	1	60	.956521739130435	41.82	24	10	2	3.5
1342	6	0	1	60	.956521739130435	41.82	24	50	3	3.33333333333333
1342	7	0	1	60	.956521739130435	41.82	24	35	3	3
1342	8	0	1	60	.956521739130435	41.82	24	10	2	3
1342	9	0	1	60	.956521739130435	41.82	24	80	3	3.33333333333333
1342	10	0	1	60	.956521739130435	41.82	24	100	3.33333333333333	4
1342	11	0	1	60	.956521739130435	41.82	24	120	4	4
1342	12	0	1	60	.956521739130435	41.82	24	160	3	4
1342	13	0	1	60	.956521739130435	41.82	24	110	3	4
1342	14	0	1	60	.956521739130435	41.82	24	90	4	4
1342	15	0	1	60	.956521739130435	41.82	24	190	4	4
1342	16	0	1	60	.956521739130435	41.82	24	158	3	4
1342	17	0	1	60	.956521739130435	41.82	24	128	3.33333333333333	4
1342	18	0	1	60	.956521739130435	41.82	24	203	4	4
1342	19	0	1	60	.956521739130435	41.82	24	130	3.66666666666667	4
1342	20	0	1	60	.956521739130435	41.82	24	98	3	4
1342	21	0	1	60	.956521739130435	41.82	24	133	4	4
1342	22	0	1	60	.956521739130435	41.82	24	161	4	4
1342	23	0	1	60	.956521739130435	41.82	24	98	3.5	4
1366	0	0	1	61	.91304347826087	21.3	24	42	1.33333333333333	4.66666666666667
1366	1	0	1	61	.91304347826087	21.3	24	111	2	5
1366	2	0	1	61	.91304347826087	21.3	24	80	2	5
1366	3	0	1	61	.91304347826087	21.3	24	120	2	5
1366	4	0	1	61	.91304347826087	21.3	24	660	3	5
1366	5	0	1	61	.91304347826087	21.3	24	78	2.33333333333333	5
1366	6	0	1	61	.91304347826087	21.3	24	145	4	4.66666666666667
1366	7	0	1	61	.91304347826087	21.3	24	120	4	4.66666666666667
1366	8	0	1	61	.91304347826087	21.3	24	27	3	4.66666666666667
1366	9	0	1	61	.91304347826087	21.3	24	119	3	5
1366	10	0	1	61	.91304347826087	21.3	24	397	3.5	5
1366	11	0	1	61	.91304347826087	21.3	24	15	4.33333333333333	5
1366	12	0	1	61	.91304347826087	21.3	24	70	3.66666666666667	4.66666666666667
1366	13	0	1	61	.91304347826087	21.3	24	360	4	5
1366	14	0	1	61	.91304347826087	21.3	24	66	5	5
1366	15	0	1	61	.91304347826087	21.3	24	42	4.5	5
1366	16	0	1	61	.91304347826087	21.3	24	60	2	5
1366	17	0	1	61	.91304347826087	21.3	24	42	3.33333333333333	5
1366	18	0	1	61	.91304347826087	21.3	24	0	5	4.66666666666667
1366	19	0	1	61	.91304347826087	21.3	24	158	4.66666666666667	5
1366	20	0	1	61	.91304347826087	21.3	24	0	3.66666666666667	5
1366	21	0	1	61	.91304347826087	21.3	24	15	4.33333333333333	5
1366	22	0	1	61	.91304347826087	21.3	24	44	4	5
1366	23	0	1	61	.91304347826087	21.3	24	0	3.5	5
1446	0	0	0	67	.884057971014493	25.72	18	60	1.66666666666667	4
1446	1	0	0	67	.884057971014493	25.72	18	315	2	4
1446	2	0	0	67	.884057971014493	25.72	18	263	3	4
1446	3	0	0	67	.884057971014493	25.72	18	209	3	3.66666666666667
1446	4	0	0	67	.884057971014493	25.72	18	747	2	3
1446	5	0	0	67	.884057971014493	25.72	18	93	3	4
1446	6	0	0	67	.884057971014493	25.72	18	280	3.33333333333333	4
1446	7	0	0	67	.884057971014493	25.72	18	334	4	3.66666666666667
1446	8	0	0	67	.884057971014493	25.72	18	-999	3	4
1446	9	0	0	67	.884057971014493	25.72	18	0	4	4
1446	10	0	0	67	.884057971014493	25.72	18	188	3.33333333333333	4
1446	11	0	0	67	.884057971014493	25.72	18	0	4	3
1446	12	0	0	67	.884057971014493	25.72	18	69	3.33333333333333	4
1446	13	0	0	67	.884057971014493	25.72	18	328	4	4
1446	14	0	0	67	.884057971014493	25.72	18	-999	4	4
1446	15	0	0	67	.884057971014493	25.72	18	165	4	4
1446	16	0	0	67	.884057971014493	25.72	18	30	2.5	3.5
1446	17	0	0	67	.884057971014493	25.72	18	35	3	4
1446	18	0	0	67	.884057971014493	25.72	18	-999	3.33333333333333	4
1446	19	0	0	67	.884057971014493	25.72	18	90	4	3
1446	20	0	0	67	.884057971014493	25.72	18	-999	3	3.66666666666667
1446	21	0	0	67	.884057971014493	25.72	18	45	3.33333333333333	4
1446	22	0	0	67	.884057971014493	25.72	18	-999	4	4
1446	23	0	0	67	.884057971014493	25.72	18	-999	4	3.5
168	0	0	1	69	.720588235294118	32.29	22	0	3	4
168	1	0	1	69	.720588235294118	32.29	22	60	4	4
168	2	0	1	69	.720588235294118	32.29	22	90	4	4
168	3	0	1	69	.720588235294118	32.29	22	0	4.33333333333333	4
168	4	0	1	69	.720588235294118	32.29	22	0	4	4
168	5	0	1	69	.720588235294118	32.29	22	20	3.66666666666667	3.66666666666667
168	6	0	1	69	.720588235294118	32.29	22	10	4	4
168	7	0	1	69	.720588235294118	32.29	22	20	4	4
168	8	0	1	69	.720588235294118	32.29	22	15	3	4
168	9	0	1	69	.720588235294118	32.29	22	15	3	4
168	10	0	1	69	.720588235294118	32.29	22	0	4	4
168	11	0	1	69	.720588235294118	32.29	22	0	4	4
168	12	0	1	69	.720588235294118	32.29	22	0	4	4.33333333333333
168	13	0	1	69	.720588235294118	32.29	22	0	4	4
168	14	0	1	69	.720588235294118	32.29	22	0	4.66666666666667	4.33333333333333
168	15	0	1	69	.720588235294118	32.29	22	0	4.33333333333333	4
168	16	0	1	69	.720588235294118	32.29	22	0	4.33333333333333	4
168	17	0	1	69	.720588235294118	32.29	22	0	4.5	4
168	18	0	1	69	.720588235294118	32.29	22	0	4.66666666666667	4
168	19	0	1	69	.720588235294118	32.29	22	0	5	4
168	20	0	1	69	.720588235294118	32.29	22	0	3.5	4
168	21	0	1	69	.720588235294118	32.29	22	-999	4	4
168	22	0	1	69	.720588235294118	32.29	22	-999	4.5	4
168	23	0	1	69	.720588235294118	32.29	22	0	4.5	4
259	0	0	1	60	.823529411764706	40.36	22	53	3	4
259	1	0	1	60	.823529411764706	40.36	22	80	4	4
259	2	0	1	60	.823529411764706	40.36	22	115	4	4
259	3	0	1	60	.823529411764706	40.36	22	75	4	4
259	4	0	1	60	.823529411764706	40.36	22	155	4	4
259	5	0	1	60	.823529411764706	40.36	22	35	3.66666666666667	3.33333333333333
259	6	0	1	60	.823529411764706	40.36	22	35	4	4
259	7	0	1	60	.823529411764706	40.36	22	60	4	4
259	8	0	1	60	.823529411764706	40.36	22	60	4.66666666666667	4.33333333333333
259	9	0	1	60	.823529411764706	40.36	22	10	5	5
259	10	0	1	60	.823529411764706	40.36	22	140	5	5
259	11	0	1	60	.823529411764706	40.36	22	180	5	4.5
259	12	0	1	60	.823529411764706	40.36	22	60	4.66666666666667	5
259	13	0	1	60	.823529411764706	40.36	22	110	5	5
259	14	0	1	60	.823529411764706	40.36	22	65	5	5
259	15	0	1	60	.823529411764706	40.36	22	125	5	5
259	16	0	1	60	.823529411764706	40.36	22	130	5	5
259	17	0	1	60	.823529411764706	40.36	22	95	5	5
259	18	0	1	60	.823529411764706	40.36	22	115	-999	-999
259	19	0	1	60	.823529411764706	40.36	22	217	-999	-999
259	20	0	1	60	.823529411764706	40.36	22	75	5	5
259	21	0	1	60	.823529411764706	40.36	22	-999	5	5
259	22	0	1	60	.823529411764706	40.36	22	-999	5	5
259	23	0	1	60	.823529411764706	40.36	22	155	5	5
297	0	0	1	60	.720588235294118	25.15	20	30	2	4.5
297	1	0	1	60	.720588235294118	25.15	20	60	3	3.33333333333333
297	2	0	1	60	.720588235294118	25.15	20	0	4	3
297	3	0	1	60	.720588235294118	25.15	20	0	3	4
297	4	0	1	60	.720588235294118	25.15	20	60	3.5	3.5
297	5	0	1	60	.720588235294118	25.15	20	60	3.66666666666667	3.66666666666667
297	6	0	1	60	.720588235294118	25.15	20	60	4	4
297	7	0	1	60	.720588235294118	25.15	20	120	4	4.5
297	8	0	1	60	.720588235294118	25.15	20	30	4.5	4
297	9	0	1	60	.720588235294118	25.15	20	60	4.33333333333333	4.33333333333333
297	10	0	1	60	.720588235294118	25.15	20	60	4.5	4.5
297	11	0	1	60	.720588235294118	25.15	20	0	3.5	4
297	12	0	1	60	.720588235294118	25.15	20	90	4	4
297	13	0	1	60	.720588235294118	25.15	20	90	4	4
297	14	0	1	60	.720588235294118	25.15	20	120	4.5	3.5
297	15	0	1	60	.720588235294118	25.15	20	30	4	4
297	16	0	1	60	.720588235294118	25.15	20	90	4	3.5
297	17	0	1	60	.720588235294118	25.15	20	120	4.66666666666667	4
297	18	0	1	60	.720588235294118	25.15	20	-999	4	4
297	19	0	1	60	.720588235294118	25.15	20	-999	4	5
297	20	0	1	60	.720588235294118	25.15	20	150	3.5	3.5
297	21	0	1	60	.720588235294118	25.15	20	-999	4	4
297	22	0	1	60	.720588235294118	25.15	20	-999	4.33333333333333	4.66666666666667
297	23	0	1	60	.720588235294118	25.15	20	90	-999	-999
305	0	0	1	67	.764705882352941	33.03	23	30	4.5	4.5
305	1	0	1	67	.764705882352941	33.03	23	0	4	5
305	2	0	1	67	.764705882352941	33.03	23	0	4	3
305	3	0	1	67	.764705882352941	33.03	23	190	5	4
305	4	0	1	67	.764705882352941	33.03	23	45	5	4
305	5	0	1	67	.764705882352941	33.03	23	30	5	4.5
305	6	0	1	67	.764705882352941	33.03	23	30	5	5
305	7	0	1	67	.764705882352941	33.03	23	60	5	5
305	8	0	1	67	.764705882352941	33.03	23	0	5	5
305	9	0	1	67	.764705882352941	33.03	23	60	5	5
305	10	0	1	67	.764705882352941	33.03	23	0	5	5
305	11	0	1	67	.764705882352941	33.03	23	0	-999	-999
305	12	0	1	67	.764705882352941	33.03	23	60	5	4.66666666666667
305	13	0	1	67	.764705882352941	33.03	23	0	5	5
305	14	0	1	67	.764705882352941	33.03	23	60	5	5
305	15	0	1	67	.764705882352941	33.03	23	60	5	5
305	16	0	1	67	.764705882352941	33.03	23	60	5	5
305	17	0	1	67	.764705882352941	33.03	23	60	5	5
305	18	0	1	67	.764705882352941	33.03	23	0	5	5
305	19	0	1	67	.764705882352941	33.03	23	90	5	5
305	20	0	1	67	.764705882352941	33.03	23	135	5	5
305	21	0	1	67	.764705882352941	33.03	23	30	5	5
305	22	0	1	67	.764705882352941	33.03	23	-999	5	5
305	23	0	1	67	.764705882352941	33.03	23	30	5	5
344	0	0	1	63	.661764705882353	39.6	17	0	-999	-999
344	1	0	1	63	.661764705882353	39.6	17	0	-999	-999
344	2	0	1	63	.661764705882353	39.6	17	150	4.5	5
344	3	0	1	63	.661764705882353	39.6	17	420	4.66666666666667	5
344	4	0	1	63	.661764705882353	39.6	17	450	4.5	5
344	5	0	1	63	.661764705882353	39.6	17	240	4.66666666666667	5
344	6	0	1	63	.661764705882353	39.6	17	305	4.33333333333333	5
344	7	0	1	63	.661764705882353	39.6	17	285	4	5
344	8	0	1	63	.661764705882353	39.6	17	270	4	5
344	9	0	1	63	.661764705882353	39.6	17	350	5	5
344	10	0	1	63	.661764705882353	39.6	17	-999	5	4.66666666666667
344	11	0	1	63	.661764705882353	39.6	17	90	-999	-999
344	12	0	1	63	.661764705882353	39.6	17	250	4.5	5
344	13	0	1	63	.661764705882353	39.6	17	220	5	5
344	14	0	1	63	.661764705882353	39.6	17	175	4.33333333333333	5
344	15	0	1	63	.661764705882353	39.6	17	225	3	5
344	16	0	1	63	.661764705882353	39.6	17	-999	3.5	5
344	17	0	1	63	.661764705882353	39.6	17	-999	3	5
344	18	0	1	63	.661764705882353	39.6	17	-999	3.5	4.5
344	19	0	1	63	.661764705882353	39.6	17	270	-999	-999
344	20	0	1	63	.661764705882353	39.6	17	-999	3.5	5
344	21	0	1	63	.661764705882353	39.6	17	-999	4	5
344	22	0	1	63	.661764705882353	39.6	17	-999	4	4
344	23	0	1	63	.661764705882353	39.6	17	75	-999	-999
405	0	0	0	69	.661764705882353	34.11	15	50	3	2
405	1	0	0	69	.661764705882353	34.11	15	40	3.66666666666667	3
405	2	0	0	69	.661764705882353	34.11	15	176	4	3
405	3	0	0	69	.661764705882353	34.11	15	180	4.33333333333333	2.66666666666667
405	4	0	0	69	.661764705882353	34.11	15	165	4.33333333333333	1.66666666666667
405	5	0	0	69	.661764705882353	34.11	15	155	4	2.33333333333333
405	6	0	0	69	.661764705882353	34.11	15	180	4.66666666666667	2.33333333333333
405	7	0	0	69	.661764705882353	34.11	15	105	3.66666666666667	2.66666666666667
405	8	0	0	69	.661764705882353	34.11	15	138	2.66666666666667	2.66666666666667
405	9	0	0	69	.661764705882353	34.11	15	108	4.33333333333333	3.33333333333333
405	10	0	0	69	.661764705882353	34.11	15	151	5	2.66666666666667
405	11	0	0	69	.661764705882353	34.11	15	134	4	3
405	12	0	0	69	.661764705882353	34.11	15	112	3.33333333333333	2.33333333333333
405	13	0	0	69	.661764705882353	34.11	15	127	4	3
405	14	0	0	69	.661764705882353	34.11	15	141	4.33333333333333	2.66666666666667
405	15	0	0	69	.661764705882353	34.11	15	-999	4	3
405	16	0	0	69	.661764705882353	34.11	15	-999	-999	-999
405	17	0	0	69	.661764705882353	34.11	15	-999	-999	-999
405	18	0	0	69	.661764705882353	34.11	15	-999	-999	-999
405	19	0	0	69	.661764705882353	34.11	15	-999	-999	-999
405	20	0	0	69	.661764705882353	34.11	15	-999	-999	-999
405	21	0	0	69	.661764705882353	34.11	15	-999	-999	-999
405	22	0	0	69	.661764705882353	34.11	15	-999	-999	-999
405	23	0	0	69	.661764705882353	34.11	15	-999	-999	-999
431	0	0	0	67	.735294117647059	37.02	23	125	3	3.5
431	1	0	0	67	.735294117647059	37.02	23	105	3.66666666666667	3.66666666666667
431	2	0	0	67	.735294117647059	37.02	23	0	4	4
431	3	0	0	67	.735294117647059	37.02	23	0	4	4
431	4	0	0	67	.735294117647059	37.02	23	0	3.66666666666667	4
431	5	0	0	67	.735294117647059	37.02	23	0	4	4
431	6	0	0	67	.735294117647059	37.02	23	0	4	4
431	7	0	0	67	.735294117647059	37.02	23	0	4	4
431	8	0	0	67	.735294117647059	37.02	23	0	3	4
431	9	0	0	67	.735294117647059	37.02	23	0	3.66666666666667	4
431	10	0	0	67	.735294117647059	37.02	23	0	4	4
431	11	0	0	67	.735294117647059	37.02	23	0	4	4
431	12	0	0	67	.735294117647059	37.02	23	0	3	3.5
431	13	0	0	67	.735294117647059	37.02	23	0	-999	-999
431	14	0	0	67	.735294117647059	37.02	23	0	-999	-999
431	15	0	0	67	.735294117647059	37.02	23	0	4	4
431	16	0	0	67	.735294117647059	37.02	23	0	3	4
431	17	0	0	67	.735294117647059	37.02	23	0	4	4
431	18	0	0	67	.735294117647059	37.02	23	0	4	4
431	19	0	0	67	.735294117647059	37.02	23	0	4	4
431	20	0	0	67	.735294117647059	37.02	23	0	3	4
431	21	0	0	67	.735294117647059	37.02	23	0	3.5	4
431	22	0	0	67	.735294117647059	37.02	23	0	4	4
431	23	0	0	67	.735294117647059	37.02	23	-999	-999	-999
507	0	0	1	66	.617647058823529	31.08	20	20	4	4
507	1	0	1	66	.617647058823529	31.08	20	90	4	3.33333333333333
507	2	0	1	66	.617647058823529	31.08	20	0	4	4
507	3	0	1	66	.617647058823529	31.08	20	25	3.5	3.5
507	4	0	1	66	.617647058823529	31.08	20	30	3.5	2.5
507	5	0	1	66	.617647058823529	31.08	20	22	-999	-999
507	6	0	1	66	.617647058823529	31.08	20	22	4.5	3.5
507	7	0	1	66	.617647058823529	31.08	20	22	3	4
507	8	0	1	66	.617647058823529	31.08	20	0	4	3
507	9	0	1	66	.617647058823529	31.08	20	14	4.5	4
507	10	0	1	66	.617647058823529	31.08	20	30	4.5	4
507	11	0	1	66	.617647058823529	31.08	20	24	-999	-999
507	12	0	1	66	.617647058823529	31.08	20	90	4	4.33333333333333
507	13	0	1	66	.617647058823529	31.08	20	10	4	3
507	14	0	1	66	.617647058823529	31.08	20	40	-999	-999
507	15	0	1	66	.617647058823529	31.08	20	0	5	2
507	16	0	1	66	.617647058823529	31.08	20	0	3.66666666666667	4
507	17	0	1	66	.617647058823529	31.08	20	-999	4	4
507	18	0	1	66	.617647058823529	31.08	20	-999	4.33333333333333	4
507	19	0	1	66	.617647058823529	31.08	20	0	3.33333333333333	4
507	20	0	1	66	.617647058823529	31.08	20	20	4	3.66666666666667
507	21	0	1	66	.617647058823529	31.08	20	-999	4	4
507	22	0	1	66	.617647058823529	31.08	20	-999	4	2
507	23	0	1	66	.617647058823529	31.08	20	30	-999	-999
543	0	0	1	78	.75	30.38	23	180	2	4.5
543	1	0	1	78	.75	30.38	23	180	2.66666666666667	4.66666666666667
543	2	0	1	78	.75	30.38	23	120	2.5	5
543	3	0	1	78	.75	30.38	23	60	2.66666666666667	4.66666666666667
543	4	0	1	78	.75	30.38	23	0	3.33333333333333	5
543	5	0	1	78	.75	30.38	23	0	3.33333333333333	4
543	6	0	1	78	.75	30.38	23	0	2	5
543	7	0	1	78	.75	30.38	23	0	3	5
543	8	0	1	78	.75	30.38	23	0	5	5
543	9	0	1	78	.75	30.38	23	0	5	5
543	10	0	1	78	.75	30.38	23	0	5	5
543	11	0	1	78	.75	30.38	23	0	5	5
543	12	0	1	78	.75	30.38	23	0	5	5
543	13	0	1	78	.75	30.38	23	0	5	5
543	14	0	1	78	.75	30.38	23	0	5	5
543	15	0	1	78	.75	30.38	23	0	5	5
543	16	0	1	78	.75	30.38	23	0	5	5
543	17	0	1	78	.75	30.38	23	-999	5	5
543	18	0	1	78	.75	30.38	23	0	5	5
543	19	0	1	78	.75	30.38	23	0	-999	-999
543	20	0	1	78	.75	30.38	23	0	-999	-999
543	21	0	1	78	.75	30.38	23	0	4	5
543	22	0	1	78	.75	30.38	23	0	5	5
543	23	0	1	78	.75	30.38	23	0	-999	-999
552	0	0	1	61	.720588235294118	32.85	13	160	2.5	5
552	1	0	1	61	.720588235294118	32.85	13	55	3.33333333333333	5
552	2	0	1	61	.720588235294118	32.85	13	0	5	5
552	3	0	1	61	.720588235294118	32.85	13	30	4	5
552	4	0	1	61	.720588235294118	32.85	13	-999	3.66666666666667	5
552	5	0	1	61	.720588235294118	32.85	13	40	4	5
552	6	0	1	61	.720588235294118	32.85	13	0	4.33333333333333	5
552	7	0	1	61	.720588235294118	32.85	13	15	3	4
552	8	0	1	61	.720588235294118	32.85	13	25	3.5	4.5
552	9	0	1	61	.720588235294118	32.85	13	0	3.66666666666667	5
552	10	0	1	61	.720588235294118	32.85	13	0	4	5
552	11	0	1	61	.720588235294118	32.85	13	10	4	4.5
552	12	0	1	61	.720588235294118	32.85	13	30	3	4.5
552	13	0	1	61	.720588235294118	32.85	13	120	4.33333333333333	4.33333333333333
552	14	0	1	61	.720588235294118	32.85	13	-999	5	5
552	15	0	1	61	.720588235294118	32.85	13	-999	5	5
552	16	0	1	61	.720588235294118	32.85	13	-999	4	4.5
552	17	0	1	61	.720588235294118	32.85	13	-999	5	5
552	18	0	1	61	.720588235294118	32.85	13	-999	5	5
552	19	0	1	61	.720588235294118	32.85	13	-999	5	5
552	20	0	1	61	.720588235294118	32.85	13	-999	2.66666666666667	5
552	21	0	1	61	.720588235294118	32.85	13	-999	4	5
552	22	0	1	61	.720588235294118	32.85	13	-999	5	5
552	23	0	1	61	.720588235294118	32.85	13	-999	5	5
592	0	0	0	62	.647058823529412	31.77	17	0	3.5	3
592	1	0	0	62	.647058823529412	31.77	17	0	4	3
592	2	0	0	62	.647058823529412	31.77	17	0	4	3
592	3	0	0	62	.647058823529412	31.77	17	0	3.66666666666667	3
592	4	0	0	62	.647058823529412	31.77	17	0	4	3
592	5	0	0	62	.647058823529412	31.77	17	0	3.66666666666667	3
592	6	0	0	62	.647058823529412	31.77	17	0	4	3
592	7	0	0	62	.647058823529412	31.77	17	0	4	3
592	8	0	0	62	.647058823529412	31.77	17	-999	3.5	3
592	9	0	0	62	.647058823529412	31.77	17	0	4	3
592	10	0	0	62	.647058823529412	31.77	17	0	4	3
592	11	0	0	62	.647058823529412	31.77	17	0	4	3
592	12	0	0	62	.647058823529412	31.77	17	0	3	3
592	13	0	0	62	.647058823529412	31.77	17	-999	4	3
592	14	0	0	62	.647058823529412	31.77	17	0	4	3
592	15	0	0	62	.647058823529412	31.77	17	0	4	3
592	16	0	0	62	.647058823529412	31.77	17	0	3	3
592	17	0	0	62	.647058823529412	31.77	17	-999	4	4
592	18	0	0	62	.647058823529412	31.77	17	-999	4	3
592	19	0	0	62	.647058823529412	31.77	17	-999	4	3
592	20	0	0	62	.647058823529412	31.77	17	0	3.5	3
592	21	0	0	62	.647058823529412	31.77	17	-999	4	3
592	22	0	0	62	.647058823529412	31.77	17	0	4	3
592	23	0	0	62	.647058823529412	31.77	17	-999	4	3
793	0	0	1	64	.768115942028985	27.54	24	60	4	4.5
793	1	0	1	64	.768115942028985	27.54	24	175	4	5
793	2	0	1	64	.768115942028985	27.54	24	120	5	4.66666666666667
793	3	0	1	64	.768115942028985	27.54	24	315	4.66666666666667	5
793	4	0	1	64	.768115942028985	27.54	24	120	5	5
793	5	0	1	64	.768115942028985	27.54	24	180	5	5
793	6	0	1	64	.768115942028985	27.54	24	300	5	5
793	7	0	1	64	.768115942028985	27.54	24	60	5	5
793	8	0	1	64	.768115942028985	27.54	24	60	4.33333333333333	5
793	9	0	1	64	.768115942028985	27.54	24	45	5	5
793	10	0	1	64	.768115942028985	27.54	24	245	5	5
793	11	0	1	64	.768115942028985	27.54	24	45	5	5
793	12	0	1	64	.768115942028985	27.54	24	45	4	5
793	13	0	1	64	.768115942028985	27.54	24	0	-999	-999
793	14	0	1	64	.768115942028985	27.54	24	120	5	5
793	15	0	1	64	.768115942028985	27.54	24	180	5	5
793	16	0	1	64	.768115942028985	27.54	24	570	4.66666666666667	5
793	17	0	1	64	.768115942028985	27.54	24	120	5	5
793	18	0	1	64	.768115942028985	27.54	24	225	5	5
793	19	0	1	64	.768115942028985	27.54	24	330	5	5
793	20	0	1	64	.768115942028985	27.54	24	210	5	5
793	21	0	1	64	.768115942028985	27.54	24	135	5	5
793	22	0	1	64	.768115942028985	27.54	24	135	5	5
793	23	0	1	64	.768115942028985	27.54	24	45	5	5
807	0	0	0	61	.695652173913043	50.59	22	0	4	3
807	1	0	0	61	.695652173913043	50.59	22	0	4.5	3
807	2	0	0	61	.695652173913043	50.59	22	40	4	3
807	3	0	0	61	.695652173913043	50.59	22	0	4	3
807	4	0	0	61	.695652173913043	50.59	22	0	4	3
807	5	0	0	61	.695652173913043	50.59	22	120	4	3
807	6	0	0	61	.695652173913043	50.59	22	35	4	3
807	7	0	0	61	.695652173913043	50.59	22	0	4	3
807	8	0	0	61	.695652173913043	50.59	22	0	3.66666666666667	3
807	9	0	0	61	.695652173913043	50.59	22	0	4	3
807	10	0	0	61	.695652173913043	50.59	22	45	3.33333333333333	3
807	11	0	0	61	.695652173913043	50.59	22	50	3	3
807	12	0	0	61	.695652173913043	50.59	22	-999	3	3.33333333333333
807	13	0	0	61	.695652173913043	50.59	22	120	3	2.5
807	14	0	0	61	.695652173913043	50.59	22	0	-999	-999
807	15	0	0	61	.695652173913043	50.59	22	255	-999	-999
807	16	0	0	61	.695652173913043	50.59	22	0	4	3
807	17	0	0	61	.695652173913043	50.59	22	0	3.5	3
807	18	0	0	61	.695652173913043	50.59	22	0	3.66666666666667	3
807	19	0	0	61	.695652173913043	50.59	22	0	4	3
807	20	0	0	61	.695652173913043	50.59	22	0	4	3
807	21	0	0	61	.695652173913043	50.59	22	30	4	3
807	22	0	0	61	.695652173913043	50.59	22	120	-999	-999
807	23	0	0	61	.695652173913043	50.59	22	-999	3.5	3
924	0	0	0	62	.840579710144927	27.13	24	310	3	4
924	1	0	0	62	.840579710144927	27.13	24	180	3.66666666666667	4
924	2	0	0	62	.840579710144927	27.13	24	215	4	4
924	3	0	0	62	.840579710144927	27.13	24	195	4	4
924	4	0	0	62	.840579710144927	27.13	24	280	4	3.5
924	5	0	0	62	.840579710144927	27.13	24	335	4	4
924	6	0	0	62	.840579710144927	27.13	24	295	4	4
924	7	0	0	62	.840579710144927	27.13	24	295	4	4
924	8	0	0	62	.840579710144927	27.13	24	270	3.66666666666667	4
924	9	0	0	62	.840579710144927	27.13	24	295	4	4
924	10	0	0	62	.840579710144927	27.13	24	355	4	4
924	11	0	0	62	.840579710144927	27.13	24	290	4	4
924	12	0	0	62	.840579710144927	27.13	24	300	4	4
924	13	0	0	62	.840579710144927	27.13	24	245	4	4
924	14	0	0	62	.840579710144927	27.13	24	385	5	3
924	15	0	0	62	.840579710144927	27.13	24	140	4	4
924	16	0	0	62	.840579710144927	27.13	24	0	4	4
924	17	0	0	62	.840579710144927	27.13	24	165	-999	-999
924	18	0	0	62	.840579710144927	27.13	24	165	4.66666666666667	4
924	19	0	0	62	.840579710144927	27.13	24	130	4.5	4
924	20	0	0	62	.840579710144927	27.13	24	180	4.66666666666667	4
924	21	0	0	62	.840579710144927	27.13	24	170	4.33333333333333	4
924	22	0	0	62	.840579710144927	27.13	24	150	5	4
924	23	0	0	62	.840579710144927	27.13	24	135	5	4
926	0	0	1	65	.405797101449275	36.46	10	0	3.66666666666667	2
926	1	0	1	65	.405797101449275	36.46	10	0	4	2
926	2	0	1	65	.405797101449275	36.46	10	0	3.66666666666667	2.66666666666667
926	3	0	1	65	.405797101449275	36.46	10	35	4	3
926	4	0	1	65	.405797101449275	36.46	10	0	3	3
926	5	0	1	65	.405797101449275	36.46	10	0	3	3
926	6	0	1	65	.405797101449275	36.46	10	0	3.66666666666667	3.33333333333333
926	7	0	1	65	.405797101449275	36.46	10	120	4	3
926	8	0	1	65	.405797101449275	36.46	10	120	3.66666666666667	3.66666666666667
926	9	0	1	65	.405797101449275	36.46	10	0	4	3.5
926	10	0	1	65	.405797101449275	36.46	10	-999	4	4
926	11	0	1	65	.405797101449275	36.46	10	-999	-999	-999
926	12	0	1	65	.405797101449275	36.46	10	-999	-999	-999
926	13	0	1	65	.405797101449275	36.46	10	-999	-999	-999
926	14	0	1	65	.405797101449275	36.46	10	-999	-999	-999
926	15	0	1	65	.405797101449275	36.46	10	-999	-999	-999
926	16	0	1	65	.405797101449275	36.46	10	-999	-999	-999
926	17	0	1	65	.405797101449275	36.46	10	-999	-999	-999
926	18	0	1	65	.405797101449275	36.46	10	-999	-999	-999
926	19	0	1	65	.405797101449275	36.46	10	-999	-999	-999
926	20	0	1	65	.405797101449275	36.46	10	-999	-999	-999
926	21	0	1	65	.405797101449275	36.46	10	-999	-999	-999
926	22	0	1	65	.405797101449275	36.46	10	-999	-999	-999
926	23	0	1	65	.405797101449275	36.46	10	-999	-999	-999
973	0	0	1	69	.855072463768116	25.7	23	0	3.33333333333333	5
973	1	0	1	69	.855072463768116	25.7	23	65	3.33333333333333	5
973	2	0	1	69	.855072463768116	25.7	23	20	4	5
973	3	0	1	69	.855072463768116	25.7	23	150	4	5
973	4	0	1	69	.855072463768116	25.7	23	300	4	4.5
973	5	0	1	69	.855072463768116	25.7	23	300	4	5
973	6	0	1	69	.855072463768116	25.7	23	210	3.66666666666667	5
973	7	0	1	69	.855072463768116	25.7	23	255	3.33333333333333	5
973	8	0	1	69	.855072463768116	25.7	23	90	4.5	4.5
973	9	0	1	69	.855072463768116	25.7	23	0	3.66666666666667	4.66666666666667
973	10	0	1	69	.855072463768116	25.7	23	0	4	5
973	11	0	1	69	.855072463768116	25.7	23	0	3.66666666666667	5
973	12	0	1	69	.855072463768116	25.7	23	-999	5	5
973	13	0	1	69	.855072463768116	25.7	23	300	5	5
973	14	0	1	69	.855072463768116	25.7	23	0	5	4.5
973	15	0	1	69	.855072463768116	25.7	23	20	4.5	4.5
973	16	0	1	69	.855072463768116	25.7	23	60	3.66666666666667	5
973	17	0	1	69	.855072463768116	25.7	23	450	4.66666666666667	5
973	18	0	1	69	.855072463768116	25.7	23	0	4.5	5
973	19	0	1	69	.855072463768116	25.7	23	60	4.5	5
973	20	0	1	69	.855072463768116	25.7	23	30	5	5
973	21	0	1	69	.855072463768116	25.7	23	150	4.5	5
973	22	0	1	69	.855072463768116	25.7	23	0	4.66666666666667	5
973	23	0	1	69	.855072463768116	25.7	23	0	4	4
993	0	0	1	72	.768115942028985	29.69	24	60	3.33333333333333	4.66666666666667
993	1	0	1	72	.768115942028985	29.69	24	54	4	5
993	2	0	1	72	.768115942028985	29.69	24	90	4.33333333333333	4.66666666666667
993	3	0	1	72	.768115942028985	29.69	24	85	4.66666666666667	4.66666666666667
993	4	0	1	72	.768115942028985	29.69	24	15	4	4
993	5	0	1	72	.768115942028985	29.69	24	105	5	5
993	6	0	1	72	.768115942028985	29.69	24	35	-999	-999
993	7	0	1	72	.768115942028985	29.69	24	120	4	4
993	8	0	1	72	.768115942028985	29.69	24	170	4.5	5
993	9	0	1	72	.768115942028985	29.69	24	195	5	5
993	10	0	1	72	.768115942028985	29.69	24	65	-999	-999
993	11	0	1	72	.768115942028985	29.69	24	0	-999	-999
993	12	0	1	72	.768115942028985	29.69	24	0	4.66666666666667	4.66666666666667
993	13	0	1	72	.768115942028985	29.69	24	95	-999	-999
993	14	0	1	72	.768115942028985	29.69	24	0	5	5
993	15	0	1	72	.768115942028985	29.69	24	75	5	5
993	16	0	1	72	.768115942028985	29.69	24	135	-999	-999
993	17	0	1	72	.768115942028985	29.69	24	98	4.66666666666667	5
993	18	0	1	72	.768115942028985	29.69	24	69	5	5
993	19	0	1	72	.768115942028985	29.69	24	53	5	5
993	20	0	1	72	.768115942028985	29.69	24	253	5	4.66666666666667
993	21	0	1	72	.768115942028985	29.69	24	200	5	5
993	22	0	1	72	.768115942028985	29.69	24	200	4.66666666666667	5
993	23	0	1	72	.768115942028985	29.69	24	155	5	5
1014	0	0	1	66	.536231884057971	24.3	15	0	3	3.33333333333333
1014	1	0	1	66	.536231884057971	24.3	15	0	4	2
1014	2	0	1	66	.536231884057971	24.3	15	0	4.33333333333333	3
1014	3	0	1	66	.536231884057971	24.3	15	0	4	3.33333333333333
1014	4	0	1	66	.536231884057971	24.3	15	0	4	3
1014	5	0	1	66	.536231884057971	24.3	15	0	-999	-999
1014	6	0	1	66	.536231884057971	24.3	15	0	4.66666666666667	2.33333333333333
1014	7	0	1	66	.536231884057971	24.3	15	-999	-999	-999
1014	8	0	1	66	.536231884057971	24.3	15	-999	-999	-999
1014	9	0	1	66	.536231884057971	24.3	15	-999	-999	-999
1014	10	0	1	66	.536231884057971	24.3	15	-999	-999	-999
1014	11	0	1	66	.536231884057971	24.3	15	-999	-999	-999
1014	12	0	1	66	.536231884057971	24.3	15	-999	-999	-999
1014	13	0	1	66	.536231884057971	24.3	15	-999	-999	-999
1014	14	0	1	66	.536231884057971	24.3	15	0	5	3.33333333333333
1014	15	0	1	66	.536231884057971	24.3	15	-999	5	1.5
1014	16	0	1	66	.536231884057971	24.3	15	-999	-999	-999
1014	17	0	1	66	.536231884057971	24.3	15	0	3	5
1014	18	0	1	66	.536231884057971	24.3	15	0	4.33333333333333	4
1014	19	0	1	66	.536231884057971	24.3	15	0	5	4.5
1014	20	0	1	66	.536231884057971	24.3	15	0	3.5	5
1014	21	0	1	66	.536231884057971	24.3	15	0	4.33333333333333	5
1014	22	0	1	66	.536231884057971	24.3	15	0	5	4.66666666666667
1014	23	0	1	66	.536231884057971	24.3	15	0	4	5
1042	0	0	1	64	.797101449275362	33.7	23	172	3	4
1042	1	0	1	64	.797101449275362	33.7	23	130	4	4.33333333333333
1042	2	0	1	64	.797101449275362	33.7	23	470	-999	-999
1042	3	0	1	64	.797101449275362	33.7	23	130	4	5
1042	4	0	1	64	.797101449275362	33.7	23	100	4	4
1042	5	0	1	64	.797101449275362	33.7	23	80	4	4
1042	6	0	1	64	.797101449275362	33.7	23	60	4	4.5
1042	7	0	1	64	.797101449275362	33.7	23	120	4	4
1042	8	0	1	64	.797101449275362	33.7	23	80	4	4
1042	9	0	1	64	.797101449275362	33.7	23	50	4	4
1042	10	0	1	64	.797101449275362	33.7	23	130	4	4
1042	11	0	1	64	.797101449275362	33.7	23	50	4	4
1042	12	0	1	64	.797101449275362	33.7	23	-999	3.66666666666667	4
1042	13	0	1	64	.797101449275362	33.7	23	70	4	4
1042	14	0	1	64	.797101449275362	33.7	23	100	4	4
1042	15	0	1	64	.797101449275362	33.7	23	120	4	4
1042	16	0	1	64	.797101449275362	33.7	23	100	3.66666666666667	4
1042	17	0	1	64	.797101449275362	33.7	23	90	4	4
1042	18	0	1	64	.797101449275362	33.7	23	55	4	3.66666666666667
1042	19	0	1	64	.797101449275362	33.7	23	130	4	3.5
1042	20	0	1	64	.797101449275362	33.7	23	70	4	3.66666666666667
1042	21	0	1	64	.797101449275362	33.7	23	135	4	4
1042	22	0	1	64	.797101449275362	33.7	23	55	4	4
1042	23	0	1	64	.797101449275362	33.7	23	30	3	5
1053	0	0	1	70	.855072463768116	49.2	24	60	3.33333333333333	3.66666666666667
1053	1	0	1	70	.855072463768116	49.2	24	0	3.5	3.5
1053	2	0	1	70	.855072463768116	49.2	24	0	4	4
1053	3	0	1	70	.855072463768116	49.2	24	0	4.33333333333333	4
1053	4	0	1	70	.855072463768116	49.2	24	0	4	4
1053	5	0	1	70	.855072463768116	49.2	24	0	4	4
1053	6	0	1	70	.855072463768116	49.2	24	0	4	4
1053	7	0	1	70	.855072463768116	49.2	24	0	5	4.66666666666667
1053	8	0	1	70	.855072463768116	49.2	24	0	4	4
1053	9	0	1	70	.855072463768116	49.2	24	240	4.66666666666667	4
1053	10	0	1	70	.855072463768116	49.2	24	0	4.66666666666667	4.33333333333333
1053	11	0	1	70	.855072463768116	49.2	24	60	5	3.5
1053	12	0	1	70	.855072463768116	49.2	24	30	4.66666666666667	4
1053	13	0	1	70	.855072463768116	49.2	24	120	4.5	4.5
1053	14	0	1	70	.855072463768116	49.2	24	50	5	4
1053	15	0	1	70	.855072463768116	49.2	24	30	5	4
1053	16	0	1	70	.855072463768116	49.2	24	15	4.66666666666667	4
1053	17	0	1	70	.855072463768116	49.2	24	60	5	4
1053	18	0	1	70	.855072463768116	49.2	24	120	5	4
1053	19	0	1	70	.855072463768116	49.2	24	0	5	4
1053	20	0	1	70	.855072463768116	49.2	24	0	4.5	4
1053	21	0	1	70	.855072463768116	49.2	24	0	5	4.66666666666667
1053	22	0	1	70	.855072463768116	49.2	24	0	5	4
1053	23	0	1	70	.855072463768116	49.2	24	0	5	4.5
1054	0	0	0	66	.942028985507246	28.58	24	330	4	4
1054	1	0	0	66	.942028985507246	28.58	24	90	4	4
1054	2	0	0	66	.942028985507246	28.58	24	60	4	4
1054	3	0	0	66	.942028985507246	28.58	24	270	4	4
1054	4	0	0	66	.942028985507246	28.58	24	60	4	4
1054	5	0	0	66	.942028985507246	28.58	24	0	4	4
1054	6	0	0	66	.942028985507246	28.58	24	480	4	4
1054	7	0	0	66	.942028985507246	28.58	24	240	4	4
1054	8	0	0	66	.942028985507246	28.58	24	300	4	4
1054	9	0	0	66	.942028985507246	28.58	24	270	4	4
1054	10	0	0	66	.942028985507246	28.58	24	480	4	4
1054	11	0	0	66	.942028985507246	28.58	24	420	4	4
1054	12	0	0	66	.942028985507246	28.58	24	540	4	3.66666666666667
1054	13	0	0	66	.942028985507246	28.58	24	720	-999	-999
1054	14	0	0	66	.942028985507246	28.58	24	240	4	3.33333333333333
1054	15	0	0	66	.942028985507246	28.58	24	240	4	4
1054	16	0	0	66	.942028985507246	28.58	24	360	4	3.66666666666667
1054	17	0	0	66	.942028985507246	28.58	24	210	4	4
1054	18	0	0	66	.942028985507246	28.58	24	240	4	4
1054	19	0	0	66	.942028985507246	28.58	24	360	4	4
1054	20	0	0	66	.942028985507246	28.58	24	540	4	4
1054	21	0	0	66	.942028985507246	28.58	24	600	4	4
1054	22	0	0	66	.942028985507246	28.58	24	210	4	4
1054	23	0	0	66	.942028985507246	28.58	24	240	4.5	4.5
1124	0	0	1	60	.753623188405797	37.09	22	50	4	4
1124	1	0	1	60	.753623188405797	37.09	22	-999	3.33333333333333	3
1124	2	0	1	60	.753623188405797	37.09	22	15	5	5
1124	3	0	1	60	.753623188405797	37.09	22	0	4.33333333333333	3.66666666666667
1124	4	0	1	60	.753623188405797	37.09	22	0	3	2
1124	5	0	1	60	.753623188405797	37.09	22	255	4	4
1124	6	0	1	60	.753623188405797	37.09	22	285	4.66666666666667	5
1124	7	0	1	60	.753623188405797	37.09	22	30	5	5
1124	8	0	1	60	.753623188405797	37.09	22	20	4	5
1124	9	0	1	60	.753623188405797	37.09	22	0	3.33333333333333	4
1124	10	0	1	60	.753623188405797	37.09	22	0	4	4.5
1124	11	0	1	60	.753623188405797	37.09	22	0	4	4
1124	12	0	1	60	.753623188405797	37.09	22	-999	4.33333333333333	4.33333333333333
1124	13	0	1	60	.753623188405797	37.09	22	0	4	4
1124	14	0	1	60	.753623188405797	37.09	22	0	5	5
1124	15	0	1	60	.753623188405797	37.09	22	0	5	5
1124	16	0	1	60	.753623188405797	37.09	22	0	5	4.66666666666667
1124	17	0	1	60	.753623188405797	37.09	22	0	3.5	3.5
1124	18	0	1	60	.753623188405797	37.09	22	0	5	5
1124	19	0	1	60	.753623188405797	37.09	22	0	4.66666666666667	4
1124	20	0	1	60	.753623188405797	37.09	22	60	4	3
1124	21	0	1	60	.753623188405797	37.09	22	0	4	4
1124	22	0	1	60	.753623188405797	37.09	22	0	4	4.5
1124	23	0	1	60	.753623188405797	37.09	22	0	4	5
1288	0	0	0	63	.971014492753623	37	24	60	3.33333333333333	5
1288	1	0	0	63	.971014492753623	37	24	240	4	5
1288	2	0	0	63	.971014492753623	37	24	60	4.66666666666667	5
1288	3	0	0	63	.971014492753623	37	24	120	4.66666666666667	4.66666666666667
1288	4	0	0	63	.971014492753623	37	24	180	4.5	4.5
1288	5	0	0	63	.971014492753623	37	24	180	5	5
1288	6	0	0	63	.971014492753623	37	24	120	5	5
1288	7	0	0	63	.971014492753623	37	24	180	5	5
1288	8	0	0	63	.971014492753623	37	24	120	4.66666666666667	5
1288	9	0	0	63	.971014492753623	37	24	60	4.66666666666667	5
1288	10	0	0	63	.971014492753623	37	24	165	5	5
1288	11	0	0	63	.971014492753623	37	24	90	5	5
1288	12	0	0	63	.971014492753623	37	24	60	4.66666666666667	4.66666666666667
1288	13	0	0	63	.971014492753623	37	24	60	5	5
1288	14	0	0	63	.971014492753623	37	24	120	5	5
1288	15	0	0	63	.971014492753623	37	24	120	5	5
1288	16	0	0	63	.971014492753623	37	24	120	4.66666666666667	5
1288	17	0	0	63	.971014492753623	37	24	120	5	5
1288	18	0	0	63	.971014492753623	37	24	60	5	5
1288	19	0	0	63	.971014492753623	37	24	60	5	5
1288	20	0	0	63	.971014492753623	37	24	120	4.66666666666667	4.33333333333333
1288	21	0	0	63	.971014492753623	37	24	60	5	5
1288	22	0	0	63	.971014492753623	37	24	165	5	5
1288	23	0	0	63	.971014492753623	37	24	0	5	5
1290	0	0	0	60	.739130434782609	32.79	24	0	3.33333333333333	3.66666666666667
1290	1	0	0	60	.739130434782609	32.79	24	0	4	4
1290	2	0	0	60	.739130434782609	32.79	24	0	4	4
1290	3	0	0	60	.739130434782609	32.79	24	0	4.5	4
1290	4	0	0	60	.739130434782609	32.79	24	0	3	4
1290	5	0	0	60	.739130434782609	32.79	24	120	4	4
1290	6	0	0	60	.739130434782609	32.79	24	120	4.5	4
1290	7	0	0	60	.739130434782609	32.79	24	0	5	4
1290	8	0	0	60	.739130434782609	32.79	24	0	3	4
1290	9	0	0	60	.739130434782609	32.79	24	0	4	4
1290	10	0	0	60	.739130434782609	32.79	24	0	4	4
1290	11	0	0	60	.739130434782609	32.79	24	0	5	4
1290	12	0	0	60	.739130434782609	32.79	24	0	3	4
1290	13	0	0	60	.739130434782609	32.79	24	60	3	4
1290	14	0	0	60	.739130434782609	32.79	24	0	5	4
1290	15	0	0	60	.739130434782609	32.79	24	0	5	4
1290	16	0	0	60	.739130434782609	32.79	24	0	3	4
1290	17	0	0	60	.739130434782609	32.79	24	0	4	4
1290	18	0	0	60	.739130434782609	32.79	24	0	4	4
1290	19	0	0	60	.739130434782609	32.79	24	0	4.5	4
1290	20	0	0	60	.739130434782609	32.79	24	0	3	4
1290	21	0	0	60	.739130434782609	32.79	24	300	-999	-999
1290	22	0	0	60	.739130434782609	32.79	24	420	-999	-999
1290	23	0	0	60	.739130434782609	32.79	24	60	5	4
1293	0	0	1	70	.608695652173913	24.3	24	60	3	5
1293	1	0	1	70	.608695652173913	24.3	24	175	-999	-999
1293	2	0	1	70	.608695652173913	24.3	24	30	4	5
1293	3	0	1	70	.608695652173913	24.3	24	60	4	5
1293	4	0	1	70	.608695652173913	24.3	24	90	3	5
1293	5	0	1	70	.608695652173913	24.3	24	45	-999	-999
1293	6	0	1	70	.608695652173913	24.3	24	15	4	5
1293	7	0	1	70	.608695652173913	24.3	24	90	4	5
1293	8	0	1	70	.608695652173913	24.3	24	130	4	5
1293	9	0	1	70	.608695652173913	24.3	24	0	4	5
1293	10	0	1	70	.608695652173913	24.3	24	50	4	5
1293	11	0	1	70	.608695652173913	24.3	24	0	4	5
1293	12	0	1	70	.608695652173913	24.3	24	0	4	5
1293	13	0	1	70	.608695652173913	24.3	24	210	4	5
1293	14	0	1	70	.608695652173913	24.3	24	0	4	5
1293	15	0	1	70	.608695652173913	24.3	24	0	4	5
1293	16	0	1	70	.608695652173913	24.3	24	0	4	5
1293	17	0	1	70	.608695652173913	24.3	24	0	4	5
1293	18	0	1	70	.608695652173913	24.3	24	140	-999	-999
1293	19	0	1	70	.608695652173913	24.3	24	0	4	5
1293	20	0	1	70	.608695652173913	24.3	24	50	4	5
1293	21	0	1	70	.608695652173913	24.3	24	50	4	5
1293	22	0	1	70	.608695652173913	24.3	24	40	4	5
1293	23	0	1	70	.608695652173913	24.3	24	0	4	5
493	0	1	1	63	.911764705882353	25.08	24	60	3.5	3
493	1	1	1	63	.911764705882353	25.08	24	135	3.66666666666667	3
493	2	1	1	63	.911764705882353	25.08	24	120	4	3
493	3	1	1	63	.911764705882353	25.08	24	150	3.33333333333333	3
493	4	1	1	63	.911764705882353	25.08	24	375	3	3
493	5	1	1	63	.911764705882353	25.08	24	105	4	3
493	6	1	1	63	.911764705882353	25.08	24	230	4	3
493	7	1	1	63	.911764705882353	25.08	24	100	4	3
493	8	1	1	63	.911764705882353	25.08	24	135	4.33333333333333	2.66666666666667
493	9	1	1	63	.911764705882353	25.08	24	120	4	2.66666666666667
493	10	1	1	63	.911764705882353	25.08	24	165	4	2.66666666666667
493	11	1	1	63	.911764705882353	25.08	24	195	4	3
493	12	1	1	63	.911764705882353	25.08	24	175	3.66666666666667	3
493	13	1	1	63	.911764705882353	25.08	24	90	4	3
493	14	1	1	63	.911764705882353	25.08	24	90	4	3
493	15	1	1	63	.911764705882353	25.08	24	0	3	3
493	16	1	1	63	.911764705882353	25.08	24	120	4.33333333333333	3
493	17	1	1	63	.911764705882353	25.08	24	30	4	3
493	18	1	1	63	.911764705882353	25.08	24	120	3.33333333333333	3
493	19	1	1	63	.911764705882353	25.08	24	0	3	3
493	20	1	1	63	.911764705882353	25.08	24	20	3	3
493	21	1	1	63	.911764705882353	25.08	24	0	3	3
493	22	1	1	63	.911764705882353	25.08	24	0	3.66666666666667	3.66666666666667
493	23	1	1	63	.911764705882353	25.08	24	25	3.5	3
302	0	1	1	69	.764705882352941	31.75	24	0	5	1.5
302	1	1	1	69	.764705882352941	31.75	24	0	4	1.66666666666667
302	2	1	1	69	.764705882352941	31.75	24	0	3.5	2.5
302	3	1	1	69	.764705882352941	31.75	24	0	4	2.33333333333333
302	4	1	1	69	.764705882352941	31.75	24	0	3	3
302	5	1	1	69	.764705882352941	31.75	24	0	-999	-999
302	6	1	1	69	.764705882352941	31.75	24	0	-999	-999
302	7	1	1	69	.764705882352941	31.75	24	23.58	5	2
302	8	1	1	69	.764705882352941	31.75	24	0	3.33333333333333	2.33333333333333
302	9	1	1	69	.764705882352941	31.75	24	0	2.33333333333333	3
302	10	1	1	69	.764705882352941	31.75	24	0	3	3
302	11	1	1	69	.764705882352941	31.75	24	0	5	-999
302	12	1	1	69	.764705882352941	31.75	24	0	1	1.66666666666667
302	13	1	1	69	.764705882352941	31.75	24	0	3	2.5
302	14	1	1	69	.764705882352941	31.75	24	300	3.33333333333333	3.33333333333333
302	15	1	1	69	.764705882352941	31.75	24	0	3.66666666666667	3
302	16	1	1	69	.764705882352941	31.75	24	0	2.5	3
302	17	1	1	69	.764705882352941	31.75	24	0	3.33333333333333	3.33333333333333
302	18	1	1	69	.764705882352941	31.75	24	0	3.33333333333333	3.33333333333333
302	19	1	1	69	.764705882352941	31.75	24	0	3.66666666666667	4
302	20	1	1	69	.764705882352941	31.75	24	0	4	4
302	21	1	1	69	.764705882352941	31.75	24	0	3	2.66666666666667
302	22	1	1	69	.764705882352941	31.75	24	0	3	2.66666666666667
302	23	1	1	69	.764705882352941	31.75	24	0	3	3
336	0	1	0	61	.594202898550725	33.45	23	50	2.66666666666667	4
336	1	1	0	61	.594202898550725	33.45	23	26.38	3	4
336	2	1	0	61	.594202898550725	33.45	23	60	3	4
336	3	1	0	61	.594202898550725	33.45	23	60	3	4
336	4	1	0	61	.594202898550725	33.45	23	0	3	2.5
336	5	1	0	61	.594202898550725	33.45	23	0	3	3.5
336	6	1	0	61	.594202898550725	33.45	23	0	3	3
336	7	1	0	61	.594202898550725	33.45	23	360	2.33333333333333	3.66666666666667
336	8	1	0	61	.594202898550725	33.45	23	0	3	3
336	9	1	0	61	.594202898550725	33.45	23	0	3	3
336	10	1	0	61	.594202898550725	33.45	23	150	3	4
336	11	1	0	61	.594202898550725	33.45	23	0	3	4
336	12	1	0	61	.594202898550725	33.45	23	0	3	3
336	13	1	0	61	.594202898550725	33.45	23	0	4	3
336	14	1	0	61	.594202898550725	33.45	23	0	3	3
336	15	1	0	61	.594202898550725	33.45	23	0	3	3.5
336	16	1	0	61	.594202898550725	33.45	23	0	4	3
336	17	1	0	61	.594202898550725	33.45	23	0	-999	-999
336	18	1	0	61	.594202898550725	33.45	23	0	-999	-999
336	19	1	0	61	.594202898550725	33.45	23	120	3	3
336	20	1	0	61	.594202898550725	33.45	23	0	3	3
336	21	1	0	61	.594202898550725	33.45	23	-999	3	4
336	22	1	0	61	.594202898550725	33.45	23	0	3	3
336	23	1	0	61	.594202898550725	33.45	23	0	-999	-999
369	0	1	0	60	.705882352941177	35.57	23	0	3	4
369	1	1	0	60	.705882352941177	35.57	23	0	3	3
369	2	1	0	60	.705882352941177	35.57	23	30	3	3
369	3	1	0	60	.705882352941177	35.57	23	0	3	3
369	4	1	0	60	.705882352941177	35.57	23	0	3	2.66666666666667
369	5	1	0	60	.705882352941177	35.57	23	0	3	3
369	6	1	0	60	.705882352941177	35.57	23	120	3	3
369	7	1	0	60	.705882352941177	35.57	23	0	3	3
369	8	1	0	60	.705882352941177	35.57	23	0	3	3
369	9	1	0	60	.705882352941177	35.57	23	0	3	3
369	10	1	0	60	.705882352941177	35.57	23	60	3	3
369	11	1	0	60	.705882352941177	35.57	23	0	3	3
369	12	1	0	60	.705882352941177	35.57	23	60	-999	-999
369	13	1	0	60	.705882352941177	35.57	23	60	3	3
369	14	1	0	60	.705882352941177	35.57	23	0	3	3
369	15	1	0	60	.705882352941177	35.57	23	60	3	3
369	16	1	0	60	.705882352941177	35.57	23	30	3	3
369	17	1	0	60	.705882352941177	35.57	23	30	3	3
369	18	1	0	60	.705882352941177	35.57	23	0	3	3
369	19	1	0	60	.705882352941177	35.57	23	120	3	3
369	20	1	0	60	.705882352941177	35.57	23	30	3	3
369	21	1	0	60	.705882352941177	35.57	23	40	3	3
369	22	1	0	60	.705882352941177	35.57	23	0	3	3
369	23	1	0	60	.705882352941177	35.57	23	-999	3	3
396	0	1	1	63	.676470588235294	24.58	24	0	3.5	4.5
396	1	1	1	63	.676470588235294	24.58	24	0	2.66666666666667	4
396	2	1	1	63	.676470588235294	24.58	24	0	3	4
396	3	1	1	63	.676470588235294	24.58	24	0	3.66666666666667	3.66666666666667
396	4	1	1	63	.676470588235294	24.58	24	0	4	4
396	5	1	1	63	.676470588235294	24.58	24	0	3.5	3.5
396	6	1	1	63	.676470588235294	24.58	24	0	-999	-999
396	7	1	1	63	.676470588235294	24.58	24	0	3.33333333333333	4
396	8	1	1	63	.676470588235294	24.58	24	0	3.5	3.5
396	9	1	1	63	.676470588235294	24.58	24	0	4	3
396	10	1	1	63	.676470588235294	24.58	24	0	3	4
396	11	1	1	63	.676470588235294	24.58	24	240	3	4
396	12	1	1	63	.676470588235294	24.58	24	0	4	3.5
396	13	1	1	63	.676470588235294	24.58	24	0	3.66666666666667	3.33333333333333
396	14	1	1	63	.676470588235294	24.58	24	0	3.66666666666667	4
396	15	1	1	63	.676470588235294	24.58	24	0	4	3.5
396	16	1	1	63	.676470588235294	24.58	24	0	3.66666666666667	3
396	17	1	1	63	.676470588235294	24.58	24	0	4	-999
396	18	1	1	63	.676470588235294	24.58	24	0	3.66666666666667	3.33333333333333
396	19	1	1	63	.676470588235294	24.58	24	60	4	4
396	20	1	1	63	.676470588235294	24.58	24	0	4	4
396	21	1	1	63	.676470588235294	24.58	24	0	4	4
396	22	1	1	63	.676470588235294	24.58	24	0	4	4
396	23	1	1	63	.676470588235294	24.58	24	0	4	4
401	0	1	1	62	.838235294117647	24.36	24	0	3	3
401	1	1	1	62	.838235294117647	24.36	24	0	3	3
401	2	1	1	62	.838235294117647	24.36	24	0	3	3
401	3	1	1	62	.838235294117647	24.36	24	0	3	3
401	4	1	1	62	.838235294117647	24.36	24	0	3	3
401	5	1	1	62	.838235294117647	24.36	24	0	3	3
401	6	1	1	62	.838235294117647	24.36	24	0	-999	-999
401	7	1	1	62	.838235294117647	24.36	24	82.54	-999	-999
401	8	1	1	62	.838235294117647	24.36	24	0	3	3
401	9	1	1	62	.838235294117647	24.36	24	0	3	3
401	10	1	1	62	.838235294117647	24.36	24	0	3	3
401	11	1	1	62	.838235294117647	24.36	24	0	3	3
401	12	1	1	62	.838235294117647	24.36	24	0	3	3
401	13	1	1	62	.838235294117647	24.36	24	0	3.33333333333333	3
401	14	1	1	62	.838235294117647	24.36	24	0	3	3
401	15	1	1	62	.838235294117647	24.36	24	0	3.5	3
401	16	1	1	62	.838235294117647	24.36	24	0	3	3
401	17	1	1	62	.838235294117647	24.36	24	0	3.33333333333333	3
401	18	1	1	62	.838235294117647	24.36	24	0	3	3
401	19	1	1	62	.838235294117647	24.36	24	0	3	3
401	20	1	1	62	.838235294117647	24.36	24	0	3	3
401	21	1	1	62	.838235294117647	24.36	24	47.02	3	3
401	22	1	1	62	.838235294117647	24.36	24	0	3	3
401	23	1	1	62	.838235294117647	24.36	24	0	3	3
416	0	1	1	60	.882352941176471	32.11	24	101.6	3.5	3.5
416	1	1	1	60	.882352941176471	32.11	24	70	3.5	3
416	2	1	1	60	.882352941176471	32.11	24	110.81	3.5	3
416	3	1	1	60	.882352941176471	32.11	24	115	3	3
416	4	1	1	60	.882352941176471	32.11	24	0	4	2.33333333333333
416	5	1	1	60	.882352941176471	32.11	24	45	3.33333333333333	3
416	6	1	1	60	.882352941176471	32.11	24	40	3.66666666666667	3
416	7	1	1	60	.882352941176471	32.11	24	235	4	3
416	8	1	1	60	.882352941176471	32.11	24	60	2	2.33333333333333
416	9	1	1	60	.882352941176471	32.11	24	80	3.5	2.5
416	10	1	1	60	.882352941176471	32.11	24	75	4	2
416	11	1	1	60	.882352941176471	32.11	24	145	2	2
416	12	1	1	60	.882352941176471	32.11	24	70	3.33333333333333	2.66666666666667
416	13	1	1	60	.882352941176471	32.11	24	55	3.33333333333333	3
416	14	1	1	60	.882352941176471	32.11	24	85	3.33333333333333	3
416	15	1	1	60	.882352941176471	32.11	24	20	4	3
416	16	1	1	60	.882352941176471	32.11	24	18	3	3
416	17	1	1	60	.882352941176471	32.11	24	48	4	2.66666666666667
416	18	1	1	60	.882352941176471	32.11	24	60	3.66666666666667	2.66666666666667
416	19	1	1	60	.882352941176471	32.11	24	55	2.33333333333333	3
416	20	1	1	60	.882352941176471	32.11	24	53	3	3
416	21	1	1	60	.882352941176471	32.11	24	57	3	2.66666666666667
416	22	1	1	60	.882352941176471	32.11	24	73	3.33333333333333	2.66666666666667
416	23	1	1	60	.882352941176471	32.11	24	35	3	3
421	0	1	0	62	.823529411764706	24.71	18	0	1	2
421	1	1	0	62	.823529411764706	24.71	18	20	-999	-999
421	2	1	0	62	.823529411764706	24.71	18	0	-999	-999
421	3	1	0	62	.823529411764706	24.71	18	0	3	3
421	4	1	0	62	.823529411764706	24.71	18	0	2	3
421	5	1	0	62	.823529411764706	24.71	18	0	3.66666666666667	3.33333333333333
421	6	1	0	62	.823529411764706	24.71	18	0	3.66666666666667	3
421	7	1	0	62	.823529411764706	24.71	18	0	3.66666666666667	3
421	8	1	0	62	.823529411764706	24.71	18	0	3	3.33333333333333
421	9	1	0	62	.823529411764706	24.71	18	0	3	3
421	10	1	0	62	.823529411764706	24.71	18	0	3	3
421	11	1	0	62	.823529411764706	24.71	18	0	3.5	2.5
421	12	1	0	62	.823529411764706	24.71	18	0	4	3.33333333333333
421	13	1	0	62	.823529411764706	24.71	18	0	3	3
421	14	1	0	62	.823529411764706	24.71	18	0	3	3.5
421	15	1	0	62	.823529411764706	24.71	18	0	3	3
421	16	1	0	62	.823529411764706	24.71	18	0	3.5	3
421	17	1	0	62	.823529411764706	24.71	18	0	3.66666666666667	3.33333333333333
421	18	1	0	62	.823529411764706	24.71	18	-999	3.33333333333333	3.33333333333333
421	19	1	0	62	.823529411764706	24.71	18	-999	3.33333333333333	3
421	20	1	0	62	.823529411764706	24.71	18	-999	3	3
421	21	1	0	62	.823529411764706	24.71	18	-999	3	3
421	22	1	0	62	.823529411764706	24.71	18	-999	3	3
421	23	1	0	62	.823529411764706	24.71	18	-999	3	3
429	0	1	0	64	.91304347826087	28.91	24	240	3	3
429	1	1	0	64	.91304347826087	28.91	24	90	4	3
429	2	1	0	64	.91304347826087	28.91	24	0	4	3
429	3	1	0	64	.91304347826087	28.91	24	0	3	3
429	4	1	0	64	.91304347826087	28.91	24	360	3	3
429	5	1	0	64	.91304347826087	28.91	24	150	3	3
429	6	1	0	64	.91304347826087	28.91	24	0	3.66666666666667	3
429	7	1	0	64	.91304347826087	28.91	24	0	3	3
429	8	1	0	64	.91304347826087	28.91	24	0	3.66666666666667	2.33333333333333
429	9	1	0	64	.91304347826087	28.91	24	0	3	3
429	10	1	0	64	.91304347826087	28.91	24	0	3	3
429	11	1	0	64	.91304347826087	28.91	24	0	3	3
429	12	1	0	64	.91304347826087	28.91	24	60	3	3
429	13	1	0	64	.91304347826087	28.91	24	0	2	3
429	14	1	0	64	.91304347826087	28.91	24	0	2	3
429	15	1	0	64	.91304347826087	28.91	24	0	2	3
429	16	1	0	64	.91304347826087	28.91	24	240	2	3
429	17	1	0	64	.91304347826087	28.91	24	60	2	2
429	18	1	0	64	.91304347826087	28.91	24	0	2	2
429	19	1	0	64	.91304347826087	28.91	24	0	1.66666666666667	2
429	20	1	0	64	.91304347826087	28.91	24	0	2	2
429	21	1	0	64	.91304347826087	28.91	24	180	2	2
429	22	1	0	64	.91304347826087	28.91	24	0	2	2
429	23	1	0	64	.91304347826087	28.91	24	45	2	2
470	0	1	0	66	.779411764705882	35.7	24	180	2	5
470	1	1	0	66	.779411764705882	35.7	24	130	-999	-999
470	2	1	0	66	.779411764705882	35.7	24	60	-999	-999
470	3	1	0	66	.779411764705882	35.7	24	0	3	5
470	4	1	0	66	.779411764705882	35.7	24	42	3	4
470	5	1	0	66	.779411764705882	35.7	24	267	3	4.33333333333333
470	6	1	0	66	.779411764705882	35.7	24	287	2.66666666666667	3.66666666666667
470	7	1	0	66	.779411764705882	35.7	24	240	3	4
470	8	1	0	66	.779411764705882	35.7	24	0	3	4
470	9	1	0	66	.779411764705882	35.7	24	120	3.33333333333333	3.66666666666667
470	10	1	0	66	.779411764705882	35.7	24	0	3	4
470	11	1	0	66	.779411764705882	35.7	24	0	-999	-999
470	12	1	0	66	.779411764705882	35.7	24	0	3	4
470	13	1	0	66	.779411764705882	35.7	24	180	3	4
470	14	1	0	66	.779411764705882	35.7	24	60	3	4
470	15	1	0	66	.779411764705882	35.7	24	150	3	4
470	16	1	0	66	.779411764705882	35.7	24	200	3.66666666666667	3.66666666666667
470	17	1	0	66	.779411764705882	35.7	24	0	3.5	4
470	18	1	0	66	.779411764705882	35.7	24	240	-999	-999
470	19	1	0	66	.779411764705882	35.7	24	180	3	3
470	20	1	0	66	.779411764705882	35.7	24	200	3	3.66666666666667
470	21	1	0	66	.779411764705882	35.7	24	120	3	4
470	22	1	0	66	.779411764705882	35.7	24	30	3	3.66666666666667
470	23	1	0	66	.779411764705882	35.7	24	120	3	4
486	0	1	0	60	.441176470588235	28.86	24	0	2.5	3
486	1	1	0	60	.441176470588235	28.86	24	40	3	4
486	2	1	0	60	.441176470588235	28.86	24	30	-999	-999
486	3	1	0	60	.441176470588235	28.86	24	0	3	4.33333333333333
486	4	1	0	60	.441176470588235	28.86	24	0	3	5
486	5	1	0	60	.441176470588235	28.86	24	0	3	4
486	6	1	0	60	.441176470588235	28.86	24	165	-999	-999
486	7	1	0	60	.441176470588235	28.86	24	20	-999	-999
486	8	1	0	60	.441176470588235	28.86	24	0	4	4
486	9	1	0	60	.441176470588235	28.86	24	30	3	3.5
486	10	1	0	60	.441176470588235	28.86	24	0	4	3
486	11	1	0	60	.441176470588235	28.86	24	220	4	4
486	12	1	0	60	.441176470588235	28.86	24	0	3.5	4
486	13	1	0	60	.441176470588235	28.86	24	0	4	3.5
486	14	1	0	60	.441176470588235	28.86	24	0	4	4
486	15	1	0	60	.441176470588235	28.86	24	0	4	5
486	16	1	0	60	.441176470588235	28.86	24	0	4.5	4.5
486	17	1	0	60	.441176470588235	28.86	24	0	-999	-999
486	18	1	0	60	.441176470588235	28.86	24	0	3.5	4
486	19	1	0	60	.441176470588235	28.86	24	0	-999	-999
486	20	1	0	60	.441176470588235	28.86	24	0	-999	-999
486	21	1	0	60	.441176470588235	28.86	24	0	-999	-999
486	22	1	0	60	.441176470588235	28.86	24	0	-999	-999
486	23	1	0	60	.441176470588235	28.86	24	0	-999	-999
506	0	1	0	61	.779411764705882	35.6	24	0	4	3
506	1	1	0	61	.779411764705882	35.6	24	0	4	1
506	2	1	0	61	.779411764705882	35.6	24	0	3.5	2
506	3	1	0	61	.779411764705882	35.6	24	0	2.5	3
506	4	1	0	61	.779411764705882	35.6	24	0	3	2.66666666666667
506	5	1	0	61	.779411764705882	35.6	24	0	3.66666666666667	3
506	6	1	0	61	.779411764705882	35.6	24	0	3.5	3.5
506	7	1	0	61	.779411764705882	35.6	24	40	3.5	3
506	8	1	0	61	.779411764705882	35.6	24	0	3.33333333333333	2.66666666666667
506	9	1	0	61	.779411764705882	35.6	24	0	3	3
506	10	1	0	61	.779411764705882	35.6	24	0	3.5	3
506	11	1	0	61	.779411764705882	35.6	24	0	3	3
506	12	1	0	61	.779411764705882	35.6	24	0	3	3
506	13	1	0	61	.779411764705882	35.6	24	0	-999	-999
506	14	1	0	61	.779411764705882	35.6	24	0	4	3.5
506	15	1	0	61	.779411764705882	35.6	24	0	3	3
506	16	1	0	61	.779411764705882	35.6	24	0	4	3
506	17	1	0	61	.779411764705882	35.6	24	0	4	3
506	18	1	0	61	.779411764705882	35.6	24	0	-999	-999
506	19	1	0	61	.779411764705882	35.6	24	0	4	3.33333333333333
506	20	1	0	61	.779411764705882	35.6	24	0	4	3
506	21	1	0	61	.779411764705882	35.6	24	0	4	4
506	22	1	0	61	.779411764705882	35.6	24	90	4.33333333333333	4.33333333333333
506	23	1	0	61	.779411764705882	35.6	24	0	4	3.5
515	0	1	0	65	.279411764705882	34.07	24	45	3	3
515	1	1	0	65	.279411764705882	34.07	24	171	2.66666666666667	3
515	2	1	0	65	.279411764705882	34.07	24	235	2.5	4
515	3	1	0	65	.279411764705882	34.07	24	170	-999	-999
515	4	1	0	65	.279411764705882	34.07	24	139	3	3
515	5	1	0	65	.279411764705882	34.07	24	219	3	3
515	6	1	0	65	.279411764705882	34.07	24	90	4	2.66666666666667
515	7	1	0	65	.279411764705882	34.07	24	162	3.5	2.5
515	8	1	0	65	.279411764705882	34.07	24	129	3	2.5
515	9	1	0	65	.279411764705882	34.07	24	236	-999	-999
515	10	1	0	65	.279411764705882	34.07	24	269	-999	-999
515	11	1	0	65	.279411764705882	34.07	24	223	-999	-999
515	12	1	0	65	.279411764705882	34.07	24	212	-999	-999
515	13	1	0	65	.279411764705882	34.07	24	105	-999	-999
515	14	1	0	65	.279411764705882	34.07	24	109	-999	-999
515	15	1	0	65	.279411764705882	34.07	24	279	-999	-999
515	16	1	0	65	.279411764705882	34.07	24	195	-999	-999
515	17	1	0	65	.279411764705882	34.07	24	146	-999	-999
515	18	1	0	65	.279411764705882	34.07	24	171	3	3
515	19	1	0	65	.279411764705882	34.07	24	240	-999	-999
515	20	1	0	65	.279411764705882	34.07	24	154	-999	-999
515	21	1	0	65	.279411764705882	34.07	24	267	-999	-999
515	22	1	0	65	.279411764705882	34.07	24	294	3	4
515	23	1	0	65	.279411764705882	34.07	24	198	-999	-999
519	0	1	1	63	.558823529411765	24.73	24	0	3	2
519	1	1	1	63	.558823529411765	24.73	24	0	5	2
519	2	1	1	63	.558823529411765	24.73	24	0	4	2
519	3	1	1	63	.558823529411765	24.73	24	0	3.33333333333333	3
519	4	1	1	63	.558823529411765	24.73	24	0	3.66666666666667	2
519	5	1	1	63	.558823529411765	24.73	24	0	3	2
519	6	1	1	63	.558823529411765	24.73	24	0	3	2.33333333333333
519	7	1	1	63	.558823529411765	24.73	24	0	4	3
519	8	1	1	63	.558823529411765	24.73	24	0	1	1
519	9	1	1	63	.558823529411765	24.73	24	0	-999	-999
519	10	1	1	63	.558823529411765	24.73	24	0	-999	-999
519	11	1	1	63	.558823529411765	24.73	24	0	-999	-999
519	12	1	1	63	.558823529411765	24.73	24	0	-999	-999
519	13	1	1	63	.558823529411765	24.73	24	0	-999	-999
519	14	1	1	63	.558823529411765	24.73	24	0	2.5	2
519	15	1	1	63	.558823529411765	24.73	24	0	3.33333333333333	2.33333333333333
519	16	1	1	63	.558823529411765	24.73	24	0	3.66666666666667	3
519	17	1	1	63	.558823529411765	24.73	24	0	3.66666666666667	3
519	18	1	1	63	.558823529411765	24.73	24	205	-999	-999
519	19	1	1	63	.558823529411765	24.73	24	60	-999	-999
519	20	1	1	63	.558823529411765	24.73	24	0	3.5	3
519	21	1	1	63	.558823529411765	24.73	24	0	3	2
519	22	1	1	63	.558823529411765	24.73	24	0	3.66666666666667	3
519	23	1	1	63	.558823529411765	24.73	24	0	5	3.5
545	0	1	1	66	.779411764705882	36.18	24	0	2.5	4
545	1	1	1	66	.779411764705882	36.18	24	0	3	3
545	2	1	1	66	.779411764705882	36.18	24	0	3	3
545	3	1	1	66	.779411764705882	36.18	24	30	3	3
545	4	1	1	66	.779411764705882	36.18	24	90	3	3
545	5	1	1	66	.779411764705882	36.18	24	75	3	3
545	6	1	1	66	.779411764705882	36.18	24	0	3	3
545	7	1	1	66	.779411764705882	36.18	24	0	3	3
545	8	1	1	66	.779411764705882	36.18	24	0	3	3
545	9	1	1	66	.779411764705882	36.18	24	0	3	3
545	10	1	1	66	.779411764705882	36.18	24	0	3	3
545	11	1	1	66	.779411764705882	36.18	24	0	3	3
545	12	1	1	66	.779411764705882	36.18	24	0	3	3
545	13	1	1	66	.779411764705882	36.18	24	240	-999	-999
545	14	1	1	66	.779411764705882	36.18	24	0	3	3
545	15	1	1	66	.779411764705882	36.18	24	20	3	3
545	16	1	1	66	.779411764705882	36.18	24	70	3	3
545	17	1	1	66	.779411764705882	36.18	24	35	3.33333333333333	3.66666666666667
545	18	1	1	66	.779411764705882	36.18	24	20	3	3.33333333333333
545	19	1	1	66	.779411764705882	36.18	24	20	3	3.66666666666667
545	20	1	1	66	.779411764705882	36.18	24	60	3	3
545	21	1	1	66	.779411764705882	36.18	24	60	3	3
545	22	1	1	66	.779411764705882	36.18	24	30	3	3
545	23	1	1	66	.779411764705882	36.18	24	90	3	4
585	0	1	0	60	.397058823529412	30.3	24	0	-999	-999
585	1	1	0	60	.397058823529412	30.3	24	215	3.66666666666667	4
585	2	1	0	60	.397058823529412	30.3	24	325	-999	-999
585	3	1	0	60	.397058823529412	30.3	24	190	3.66666666666667	3
585	4	1	0	60	.397058823529412	30.3	24	310	3.66666666666667	3
585	5	1	0	60	.397058823529412	30.3	24	630	3	3
585	6	1	0	60	.397058823529412	30.3	24	390	-999	-999
585	7	1	0	60	.397058823529412	30.3	24	30	3	3
585	8	1	0	60	.397058823529412	30.3	24	25	3.5	3
585	9	1	0	60	.397058823529412	30.3	24	85	4	4
585	10	1	0	60	.397058823529412	30.3	24	65	4	4
585	11	1	0	60	.397058823529412	30.3	24	50	3	4
585	12	1	0	60	.397058823529412	30.3	24	30	4	3
585	13	1	0	60	.397058823529412	30.3	24	20	3	4
585	14	1	0	60	.397058823529412	30.3	24	0	-999	-999
585	15	1	0	60	.397058823529412	30.3	24	130	-999	-999
585	16	1	0	60	.397058823529412	30.3	24	45	3.5	3
585	17	1	0	60	.397058823529412	30.3	24	20	3	3
585	18	1	0	60	.397058823529412	30.3	24	0	-999	-999
585	19	1	0	60	.397058823529412	30.3	24	60	-999	-999
585	20	1	0	60	.397058823529412	30.3	24	30	3	4
585	21	1	0	60	.397058823529412	30.3	24	50	-999	-999
585	22	1	0	60	.397058823529412	30.3	24	20	-999	-999
585	23	1	0	60	.397058823529412	30.3	24	20	3	3
791	0	1	1	60	.75	25.86	23	0	2.5	5
791	1	1	1	60	.75	25.86	23	0	2.5	4.5
791	2	1	1	60	.75	25.86	23	0	2.5	4.5
791	3	1	1	60	.75	25.86	23	140	3.5	5
791	4	1	1	60	.75	25.86	23	0	4	5
791	5	1	1	60	.75	25.86	23	0	3	4.33333333333333
791	6	1	1	60	.75	25.86	23	0	4	5
791	7	1	1	60	.75	25.86	23	0	4	5
791	8	1	1	60	.75	25.86	23	0	3.5	4.5
791	9	1	1	60	.75	25.86	23	0	3.33333333333333	4
791	10	1	1	60	.75	25.86	23	0	4.5	4.5
791	11	1	1	60	.75	25.86	23	0	4.5	4.5
791	12	1	1	60	.75	25.86	23	0	3.66666666666667	4.33333333333333
791	13	1	1	60	.75	25.86	23	0	4	4.66666666666667
791	14	1	1	60	.75	25.86	23	105	3.5	4
791	15	1	1	60	.75	25.86	23	120	-999	-999
791	16	1	1	60	.75	25.86	23	0	3.5	4.5
791	17	1	1	60	.75	25.86	23	0	3.33333333333333	5
791	18	1	1	60	.75	25.86	23	0	3.33333333333333	4
791	19	1	1	60	.75	25.86	23	0	3.33333333333333	4.33333333333333
791	20	1	1	60	.75	25.86	23	0	4	5
791	21	1	1	60	.75	25.86	23	0	4	5
791	22	1	1	60	.75	25.86	23	570	3.66666666666667	4
791	23	1	1	60	.75	25.86	23	-999	4	5
809	0	1	1	60	.826086956521739	33.02	24	245	3.33333333333333	3.66666666666667
809	1	1	1	60	.826086956521739	33.02	24	130	3.33333333333333	3
809	2	1	1	60	.826086956521739	33.02	24	180	3.66666666666667	3.33333333333333
809	3	1	1	60	.826086956521739	33.02	24	110	4	3.33333333333333
809	4	1	1	60	.826086956521739	33.02	24	130	3	4
809	5	1	1	60	.826086956521739	33.02	24	210	4	3
809	6	1	1	60	.826086956521739	33.02	24	295	-999	-999
809	7	1	1	60	.826086956521739	33.02	24	95	3	4
809	8	1	1	60	.826086956521739	33.02	24	210	3.66666666666667	3
809	9	1	1	60	.826086956521739	33.02	24	255	3.33333333333333	3.33333333333333
809	10	1	1	60	.826086956521739	33.02	24	245	4	3
809	11	1	1	60	.826086956521739	33.02	24	220	3.5	3.5
809	12	1	1	60	.826086956521739	33.02	24	150	3.66666666666667	3.33333333333333
809	13	1	1	60	.826086956521739	33.02	24	220	3.5	3.5
809	14	1	1	60	.826086956521739	33.02	24	160	3.66666666666667	4
809	15	1	1	60	.826086956521739	33.02	24	185	3	4
809	16	1	1	60	.826086956521739	33.02	24	160	4	4
809	17	1	1	60	.826086956521739	33.02	24	170	3.66666666666667	3.66666666666667
809	18	1	1	60	.826086956521739	33.02	24	270	3.33333333333333	3.33333333333333
809	19	1	1	60	.826086956521739	33.02	24	155	3.66666666666667	4
809	20	1	1	60	.826086956521739	33.02	24	135	4	4
809	21	1	1	60	.826086956521739	33.02	24	145	4	4
809	22	1	1	60	.826086956521739	33.02	24	80	4	3
809	23	1	1	60	.826086956521739	33.02	24	80	3	4.5
827	0	1	0	66	.971014492753623	28	24	0	2.33333333333333	4
827	1	1	0	66	.971014492753623	28	24	30	2.5	3
827	2	1	0	66	.971014492753623	28	24	0	2	4
827	3	1	0	66	.971014492753623	28	24	300	2.33333333333333	3.33333333333333
827	4	1	0	66	.971014492753623	28	24	515	2.5	3.5
827	5	1	0	66	.971014492753623	28	24	0	3	3
827	6	1	0	66	.971014492753623	28	24	0	3	3.33333333333333
827	7	1	0	66	.971014492753623	28	24	0	3.66666666666667	2.66666666666667
827	8	1	0	66	.971014492753623	28	24	0	3.33333333333333	3
827	9	1	0	66	.971014492753623	28	24	0	2.66666666666667	3
827	10	1	0	66	.971014492753623	28	24	0	3	3.33333333333333
827	11	1	0	66	.971014492753623	28	24	0	3.33333333333333	3
827	12	1	0	66	.971014492753623	28	24	0	3	3
827	13	1	0	66	.971014492753623	28	24	0	3	3
827	14	1	0	66	.971014492753623	28	24	0	3	3
827	15	1	0	66	.971014492753623	28	24	0	3	3
827	16	1	0	66	.971014492753623	28	24	0	3.33333333333333	3.33333333333333
827	17	1	0	66	.971014492753623	28	24	0	3	3
827	18	1	0	66	.971014492753623	28	24	0	3.33333333333333	3
827	19	1	0	66	.971014492753623	28	24	0	3	3
827	20	1	0	66	.971014492753623	28	24	0	3	3
827	21	1	0	66	.971014492753623	28	24	0	3.5	3
827	22	1	0	66	.971014492753623	28	24	0	4.33333333333333	3
827	23	1	0	66	.971014492753623	28	24	0	3.5	4.5
860	0	1	1	60	.72463768115942	35.64	20	0	3	3
860	1	1	1	60	.72463768115942	35.64	20	0	3	3
860	2	1	1	60	.72463768115942	35.64	20	870	3	3
860	3	1	1	60	.72463768115942	35.64	20	90	3	3
860	4	1	1	60	.72463768115942	35.64	20	40	3	3
860	5	1	1	60	.72463768115942	35.64	20	30	3	3
860	6	1	1	60	.72463768115942	35.64	20	0	4	3.33333333333333
860	7	1	1	60	.72463768115942	35.64	20	0	-999	-999
860	8	1	1	60	.72463768115942	35.64	20	0	-999	-999
860	9	1	1	60	.72463768115942	35.64	20	1080	3	3
860	10	1	1	60	.72463768115942	35.64	20	0	3	3
860	11	1	1	60	.72463768115942	35.64	20	0	3	3
860	12	1	1	60	.72463768115942	35.64	20	0	3	3
860	13	1	1	60	.72463768115942	35.64	20	120	3	3
860	14	1	1	60	.72463768115942	35.64	20	0	3	3
860	15	1	1	60	.72463768115942	35.64	20	60	3	3
860	16	1	1	60	.72463768115942	35.64	20	0	3	3
860	17	1	1	60	.72463768115942	35.64	20	0	3	3
860	18	1	1	60	.72463768115942	35.64	20	0	2	3
860	19	1	1	60	.72463768115942	35.64	20	0	3	3
860	20	1	1	60	.72463768115942	35.64	20	-999	3	3
860	21	1	1	60	.72463768115942	35.64	20	-999	-999	-999
860	22	1	1	60	.72463768115942	35.64	20	-999	3	3
860	23	1	1	60	.72463768115942	35.64	20	-999	3	3
931	0	1	1	67	.797101449275362	29.6	24	130	-999	-999
931	1	1	1	67	.797101449275362	29.6	24	0	3	4
931	2	1	1	67	.797101449275362	29.6	24	0	3.5	4
931	3	1	1	67	.797101449275362	29.6	24	0	3	4
931	4	1	1	67	.797101449275362	29.6	24	0	-999	-999
931	5	1	1	67	.797101449275362	29.6	24	20	3	4
931	6	1	1	67	.797101449275362	29.6	24	0	3.66666666666667	4
931	7	1	1	67	.797101449275362	29.6	24	40	3.66666666666667	4
931	8	1	1	67	.797101449275362	29.6	24	0	4	3.66666666666667
931	9	1	1	67	.797101449275362	29.6	24	40	3.66666666666667	4
931	10	1	1	67	.797101449275362	29.6	24	0	3.33333333333333	4
931	11	1	1	67	.797101449275362	29.6	24	0	3.66666666666667	4
931	12	1	1	67	.797101449275362	29.6	24	0	3.33333333333333	4
931	13	1	1	67	.797101449275362	29.6	24	30	3	4
931	14	1	1	67	.797101449275362	29.6	24	0	3.66666666666667	4
931	15	1	1	67	.797101449275362	29.6	24	0	3	4
931	16	1	1	67	.797101449275362	29.6	24	0	3	4
931	17	1	1	67	.797101449275362	29.6	24	0	4	4
931	18	1	1	67	.797101449275362	29.6	24	30	3	4
931	19	1	1	67	.797101449275362	29.6	24	70	3.66666666666667	4
931	20	1	1	67	.797101449275362	29.6	24	20	4	4
931	21	1	1	67	.797101449275362	29.6	24	40	4	4
931	22	1	1	67	.797101449275362	29.6	24	0	3.5	4
931	23	1	1	67	.797101449275362	29.6	24	0	-999	-999
932	0	1	0	62	.811594202898551	27.3	23	40	-999	-999
932	1	1	0	62	.811594202898551	27.3	23	0	3.33333333333333	4.33333333333333
932	2	1	0	62	.811594202898551	27.3	23	0	3.66666666666667	3.66666666666667
932	3	1	0	62	.811594202898551	27.3	23	30	3.33333333333333	4
932	4	1	0	62	.811594202898551	27.3	23	0	-999	-999
932	5	1	0	62	.811594202898551	27.3	23	20	3	3.33333333333333
932	6	1	0	62	.811594202898551	27.3	23	0	3.33333333333333	3.33333333333333
932	7	1	0	62	.811594202898551	27.3	23	0	2.66666666666667	3
932	8	1	0	62	.811594202898551	27.3	23	0	3.33333333333333	3
932	9	1	0	62	.811594202898551	27.3	23	0	3.33333333333333	3.66666666666667
932	10	1	0	62	.811594202898551	27.3	23	0	3.66666666666667	4
932	11	1	0	62	.811594202898551	27.3	23	0	3	4.33333333333333
932	12	1	0	62	.811594202898551	27.3	23	0	3	3.66666666666667
932	13	1	0	62	.811594202898551	27.3	23	30	3	4
932	14	1	0	62	.811594202898551	27.3	23	0	3	4
932	15	1	0	62	.811594202898551	27.3	23	25	3	3.5
932	16	1	0	62	.811594202898551	27.3	23	30	3	4
932	17	1	0	62	.811594202898551	27.3	23	0	3	2
932	18	1	0	62	.811594202898551	27.3	23	30	3	3.33333333333333
932	19	1	0	62	.811594202898551	27.3	23	0	3	3
932	20	1	0	62	.811594202898551	27.3	23	20	2.5	3
932	21	1	0	62	.811594202898551	27.3	23	40	3	3.33333333333333
932	22	1	0	62	.811594202898551	27.3	23	0	3	3.5
932	23	1	0	62	.811594202898551	27.3	23	0	-999	-999
1016	0	1	1	64	.91304347826087	23.1	24	0	3	4.66666666666667
1016	1	1	1	64	.91304347826087	23.1	24	0	2.5	4.5
1016	2	1	1	64	.91304347826087	23.1	24	120	3	4
1016	3	1	1	64	.91304347826087	23.1	24	300	3.33333333333333	3.66666666666667
1016	4	1	1	64	.91304347826087	23.1	24	0	4	4.5
1016	5	1	1	64	.91304347826087	23.1	24	120	3.66666666666667	4.33333333333333
1016	6	1	1	64	.91304347826087	23.1	24	0	3.66666666666667	4
1016	7	1	1	64	.91304347826087	23.1	24	180	3	4
1016	8	1	1	64	.91304347826087	23.1	24	0	4	4
1016	9	1	1	64	.91304347826087	23.1	24	60	3.66666666666667	4
1016	10	1	1	64	.91304347826087	23.1	24	0	3.33333333333333	4.33333333333333
1016	11	1	1	64	.91304347826087	23.1	24	0	3.33333333333333	4
1016	12	1	1	64	.91304347826087	23.1	24	0	3.33333333333333	4
1016	13	1	1	64	.91304347826087	23.1	24	0	3	4
1016	14	1	1	64	.91304347826087	23.1	24	0	3.5	4
1016	15	1	1	64	.91304347826087	23.1	24	60	4	4
1016	16	1	1	64	.91304347826087	23.1	24	0	3	4.33333333333333
1016	17	1	1	64	.91304347826087	23.1	24	120	3	4
1016	18	1	1	64	.91304347826087	23.1	24	0	3	4
1016	19	1	1	64	.91304347826087	23.1	24	180	2.33333333333333	4
1016	20	1	1	64	.91304347826087	23.1	24	180	3.33333333333333	4
1016	21	1	1	64	.91304347826087	23.1	24	60	3.33333333333333	4
1016	22	1	1	64	.91304347826087	23.1	24	0	4	4
1016	23	1	1	64	.91304347826087	23.1	24	0	2.5	4
1035	0	1	0	64	1	33.5	23	105	4	3
1035	1	1	0	64	1	33.5	23	80	3.66666666666667	2.66666666666667
1035	2	1	0	64	1	33.5	23	35	3.66666666666667	2.33333333333333
1035	3	1	0	64	1	33.5	23	0	4	2.33333333333333
1035	4	1	0	64	1	33.5	23	0	3.5	3
1035	5	1	0	64	1	33.5	23	35	4	2.66666666666667
1035	6	1	0	64	1	33.5	23	0	3.33333333333333	3
1035	7	1	0	64	1	33.5	23	0	4	2
1035	8	1	0	64	1	33.5	23	0	3.66666666666667	2.66666666666667
1035	9	1	0	64	1	33.5	23	0	3.33333333333333	2.66666666666667
1035	10	1	0	64	1	33.5	23	0	3	3
1035	11	1	0	64	1	33.5	23	0	4	2.66666666666667
1035	12	1	0	64	1	33.5	23	0	3	3
1035	13	1	0	64	1	33.5	23	45	3	3
1035	14	1	0	64	1	33.5	23	0	4	3
1035	15	1	0	64	1	33.5	23	0	3	3
1035	16	1	0	64	1	33.5	23	0	3.66666666666667	2.33333333333333
1035	17	1	0	64	1	33.5	23	0	3.66666666666667	3
1035	18	1	0	64	1	33.5	23	0	3.66666666666667	3
1035	19	1	0	64	1	33.5	23	0	3.33333333333333	3
1035	20	1	0	64	1	33.5	23	0	3.33333333333333	2.33333333333333
1035	21	1	0	64	1	33.5	23	0	4	3
1035	22	1	0	64	1	33.5	23	0	3.66666666666667	3
1035	23	1	0	64	1	33.5	23	-999	3	3
1043	0	1	0	63	.333333333333333	28.6	11	0	2	2
1043	1	1	0	63	.333333333333333	28.6	11	0	2.66666666666667	1.66666666666667
1043	2	1	0	63	.333333333333333	28.6	11	0	3	3
1043	3	1	0	63	.333333333333333	28.6	11	0	3	2
1043	4	1	0	63	.333333333333333	28.6	11	0	3	1
1043	5	1	0	63	.333333333333333	28.6	11	0	2	2
1043	6	1	0	63	.333333333333333	28.6	11	0	-999	-999
1043	7	1	0	63	.333333333333333	28.6	11	15	-999	-999
1043	8	1	0	63	.333333333333333	28.6	11	0	4	3
1043	9	1	0	63	.333333333333333	28.6	11	540	3	3
1043	10	1	0	63	.333333333333333	28.6	11	0	4	3.5
1043	11	1	0	63	.333333333333333	28.6	11	-999	3.5	3
1043	12	1	0	63	.333333333333333	28.6	11	-999	-999	-999
1043	13	1	0	63	.333333333333333	28.6	11	-999	-999	-999
1043	14	1	0	63	.333333333333333	28.6	11	-999	3.33333333333333	3.66666666666667
1043	15	1	0	63	.333333333333333	28.6	11	-999	-999	-999
1043	16	1	0	63	.333333333333333	28.6	11	-999	-999	-999
1043	17	1	0	63	.333333333333333	28.6	11	-999	-999	-999
1043	18	1	0	63	.333333333333333	28.6	11	-999	-999	-999
1043	19	1	0	63	.333333333333333	28.6	11	-999	-999	-999
1043	20	1	0	63	.333333333333333	28.6	11	-999	-999	-999
1043	21	1	0	63	.333333333333333	28.6	11	-999	-999	-999
1043	22	1	0	63	.333333333333333	28.6	11	-999	-999	-999
1043	23	1	0	63	.333333333333333	28.6	11	-999	-999	-999
1050	0	1	1	62	.115942028985507	29.03	2	20	3	3
1050	1	1	1	62	.115942028985507	29.03	2	0	3	3
1050	2	1	1	62	.115942028985507	29.03	2	-999	3	3
1050	3	1	1	62	.115942028985507	29.03	2	-999	-999	-999
1050	4	1	1	62	.115942028985507	29.03	2	-999	-999	-999
1050	5	1	1	62	.115942028985507	29.03	2	-999	-999	-999
1050	6	1	1	62	.115942028985507	29.03	2	-999	4	4
1050	7	1	1	62	.115942028985507	29.03	2	-999	3	4
1050	8	1	1	62	.115942028985507	29.03	2	-999	-999	-999
1050	9	1	1	62	.115942028985507	29.03	2	-999	-999	-999
1050	10	1	1	62	.115942028985507	29.03	2	-999	-999	-999
1050	11	1	1	62	.115942028985507	29.03	2	-999	-999	-999
1050	12	1	1	62	.115942028985507	29.03	2	-999	-999	-999
1050	13	1	1	62	.115942028985507	29.03	2	-999	-999	-999
1050	14	1	1	62	.115942028985507	29.03	2	-999	-999	-999
1050	15	1	1	62	.115942028985507	29.03	2	-999	-999	-999
1050	16	1	1	62	.115942028985507	29.03	2	-999	-999	-999
1050	17	1	1	62	.115942028985507	29.03	2	-999	-999	-999
1050	18	1	1	62	.115942028985507	29.03	2	-999	-999	-999
1050	19	1	1	62	.115942028985507	29.03	2	-999	-999	-999
1050	20	1	1	62	.115942028985507	29.03	2	-999	-999	-999
1050	21	1	1	62	.115942028985507	29.03	2	-999	-999	-999
1050	22	1	1	62	.115942028985507	29.03	2	-999	-999	-999
1050	23	1	1	62	.115942028985507	29.03	2	-999	-999	-999
1075	0	1	1	60	.579710144927536	27.6	24	115	-999	-999
1075	1	1	1	60	.579710144927536	27.6	24	50	2.66666666666667	3
1075	2	1	1	60	.579710144927536	27.6	24	140	-999	-999
1075	3	1	1	60	.579710144927536	27.6	24	0	-999	-999
1075	4	1	1	60	.579710144927536	27.6	24	60	3	3.5
1075	5	1	1	60	.579710144927536	27.6	24	60	3.33333333333333	3.33333333333333
1075	6	1	1	60	.579710144927536	27.6	24	0	4	3.5
1075	7	1	1	60	.579710144927536	27.6	24	20	3	2.5
1075	8	1	1	60	.579710144927536	27.6	24	0	4	3
1075	9	1	1	60	.579710144927536	27.6	24	650	4	3
1075	10	1	1	60	.579710144927536	27.6	24	0	3	3
1075	11	1	1	60	.579710144927536	27.6	24	120	-999	-999
1075	12	1	1	60	.579710144927536	27.6	24	0	2	4.33333333333333
1075	13	1	1	60	.579710144927536	27.6	24	0	2.5	4
1075	14	1	1	60	.579710144927536	27.6	24	0	2	4.33333333333333
1075	15	1	1	60	.579710144927536	27.6	24	0	2.5	3.5
1075	16	1	1	60	.579710144927536	27.6	24	0	4.5	3
1075	17	1	1	60	.579710144927536	27.6	24	0	3.33333333333333	3
1075	18	1	1	60	.579710144927536	27.6	24	0	1	4
1075	19	1	1	60	.579710144927536	27.6	24	0	1.5	4.5
1075	20	1	1	60	.579710144927536	27.6	24	40	-999	-999
1075	21	1	1	60	.579710144927536	27.6	24	65	-999	-999
1075	22	1	1	60	.579710144927536	27.6	24	30	3	3.5
1075	23	1	1	60	.579710144927536	27.6	24	0	2	3
1085	0	1	1	60	.173913043478261	32.73	3	120	2	2.66666666666667
1085	1	1	1	60	.173913043478261	32.73	3	180	3	3
1085	2	1	1	60	.173913043478261	32.73	3	-999	3	3
1085	3	1	1	60	.173913043478261	32.73	3	-999	4	4
1085	4	1	1	60	.173913043478261	32.73	3	60	3.5	3.5
1085	5	1	1	60	.173913043478261	32.73	3	-999	3	2
1085	6	1	1	60	.173913043478261	32.73	3	-999	-999	-999
1085	7	1	1	60	.173913043478261	32.73	3	-999	-999	-999
1085	8	1	1	60	.173913043478261	32.73	3	-999	-999	-999
1085	9	1	1	60	.173913043478261	32.73	3	-999	-999	-999
1085	10	1	1	60	.173913043478261	32.73	3	-999	-999	-999
1085	11	1	1	60	.173913043478261	32.73	3	-999	-999	-999
1085	12	1	1	60	.173913043478261	32.73	3	-999	-999	-999
1085	13	1	1	60	.173913043478261	32.73	3	-999	-999	-999
1085	14	1	1	60	.173913043478261	32.73	3	-999	-999	-999
1085	15	1	1	60	.173913043478261	32.73	3	-999	-999	-999
1085	16	1	1	60	.173913043478261	32.73	3	-999	-999	-999
1085	17	1	1	60	.173913043478261	32.73	3	-999	-999	-999
1085	18	1	1	60	.173913043478261	32.73	3	-999	-999	-999
1085	19	1	1	60	.173913043478261	32.73	3	-999	-999	-999
1085	20	1	1	60	.173913043478261	32.73	3	-999	-999	-999
1085	21	1	1	60	.173913043478261	32.73	3	-999	-999	-999
1085	22	1	1	60	.173913043478261	32.73	3	-999	-999	-999
1085	23	1	1	60	.173913043478261	32.73	3	-999	-999	-999
1107	0	1	0	67	.826086956521739	32.82	24	0	2.66666666666667	4.33333333333333
1107	1	1	0	67	.826086956521739	32.82	24	180	3	4.5
1107	2	1	0	67	.826086956521739	32.82	24	60	3	4
1107	3	1	0	67	.826086956521739	32.82	24	435	3	4.33333333333333
1107	4	1	0	67	.826086956521739	32.82	24	0	3	3.5
1107	5	1	0	67	.826086956521739	32.82	24	0	3	4.33333333333333
1107	6	1	0	67	.826086956521739	32.82	24	0	3	4
1107	7	1	0	67	.826086956521739	32.82	24	750	-999	-999
1107	8	1	0	67	.826086956521739	32.82	24	0	3	4
1107	9	1	0	67	.826086956521739	32.82	24	180	3	3.66666666666667
1107	10	1	0	67	.826086956521739	32.82	24	0	3.66666666666667	4
1107	11	1	0	67	.826086956521739	32.82	24	0	3	4
1107	12	1	0	67	.826086956521739	32.82	24	120	3	4
1107	13	1	0	67	.826086956521739	32.82	24	0	3	4
1107	14	1	0	67	.826086956521739	32.82	24	120	3	4
1107	15	1	0	67	.826086956521739	32.82	24	270	3	4
1107	16	1	0	67	.826086956521739	32.82	24	0	3.33333333333333	3.66666666666667
1107	17	1	0	67	.826086956521739	32.82	24	270	3	3.5
1107	18	1	0	67	.826086956521739	32.82	24	120	3	4
1107	19	1	0	67	.826086956521739	32.82	24	0	2	3
1107	20	1	0	67	.826086956521739	32.82	24	0	-999	-999
1107	21	1	0	67	.826086956521739	32.82	24	180	3.5	4
1107	22	1	0	67	.826086956521739	32.82	24	0	3	4
1107	23	1	0	67	.826086956521739	32.82	24	0	3.5	4
1187	0	1	0	66	.898550724637681	31.92	8	0	3	4
1187	1	1	0	66	.898550724637681	31.92	8	-999	3	4
1187	2	1	0	66	.898550724637681	31.92	8	0	3	4
1187	3	1	0	66	.898550724637681	31.92	8	0	3	4
1187	4	1	0	66	.898550724637681	31.92	8	-999	3	4
1187	5	1	0	66	.898550724637681	31.92	8	0	3	4
1187	6	1	0	66	.898550724637681	31.92	8	38.57	3	4
1187	7	1	0	66	.898550724637681	31.92	8	-999	3	4
1187	8	1	0	66	.898550724637681	31.92	8	-999	3	4
1187	9	1	0	66	.898550724637681	31.92	8	0	3	4
1187	10	1	0	66	.898550724637681	31.92	8	-999	4	3
1187	11	1	0	66	.898550724637681	31.92	8	-999	4	3.66666666666667
1187	12	1	0	66	.898550724637681	31.92	8	-999	4	4
1187	13	1	0	66	.898550724637681	31.92	8	0	4	4
1187	14	1	0	66	.898550724637681	31.92	8	0	4	4
1187	15	1	0	66	.898550724637681	31.92	8	-999	4	3
1187	16	1	0	66	.898550724637681	31.92	8	-999	3	3
1187	17	1	0	66	.898550724637681	31.92	8	-999	4	4
1187	18	1	0	66	.898550724637681	31.92	8	-999	4	4
1187	19	1	0	66	.898550724637681	31.92	8	-999	4.33333333333333	2.66666666666667
1187	20	1	0	66	.898550724637681	31.92	8	-999	3.66666666666667	2.66666666666667
1187	21	1	0	66	.898550724637681	31.92	8	-999	4	3.33333333333333
1187	22	1	0	66	.898550724637681	31.92	8	-999	4	4
1187	23	1	0	66	.898550724637681	31.92	8	-999	-999	-999
1270	0	1	1	61	.101449275362319	44.38	3	120	2	3
1270	1	1	1	61	.101449275362319	44.38	3	0	3.5	3.5
1270	2	1	1	61	.101449275362319	44.38	3	120	3	3
1270	3	1	1	61	.101449275362319	44.38	3	-999	3	4
1270	4	1	1	61	.101449275362319	44.38	3	-999	-999	-999
1270	5	1	1	61	.101449275362319	44.38	3	-999	-999	-999
1270	6	1	1	61	.101449275362319	44.38	3	-999	-999	-999
1270	7	1	1	61	.101449275362319	44.38	3	-999	-999	-999
1270	8	1	1	61	.101449275362319	44.38	3	-999	-999	-999
1270	9	1	1	61	.101449275362319	44.38	3	-999	-999	-999
1270	10	1	1	61	.101449275362319	44.38	3	-999	-999	-999
1270	11	1	1	61	.101449275362319	44.38	3	-999	-999	-999
1270	12	1	1	61	.101449275362319	44.38	3	-999	-999	-999
1270	13	1	1	61	.101449275362319	44.38	3	-999	-999	-999
1270	14	1	1	61	.101449275362319	44.38	3	-999	-999	-999
1270	15	1	1	61	.101449275362319	44.38	3	-999	-999	-999
1270	16	1	1	61	.101449275362319	44.38	3	-999	-999	-999
1270	17	1	1	61	.101449275362319	44.38	3	-999	-999	-999
1270	18	1	1	61	.101449275362319	44.38	3	-999	-999	-999
1270	19	1	1	61	.101449275362319	44.38	3	-999	-999	-999
1270	20	1	1	61	.101449275362319	44.38	3	-999	-999	-999
1270	21	1	1	61	.101449275362319	44.38	3	-999	-999	-999
1270	22	1	1	61	.101449275362319	44.38	3	-999	-999	-999
1270	23	1	1	61	.101449275362319	44.38	3	-999	-999	-999
1299	0	1	1	63	.927536231884058	37.47	24	30	2	3
1299	1	1	1	63	.927536231884058	37.47	24	60	2.66666666666667	2.33333333333333
1299	2	1	1	63	.927536231884058	37.47	24	30	2.33333333333333	2.66666666666667
1299	3	1	1	63	.927536231884058	37.47	24	95	2.33333333333333	3.33333333333333
1299	4	1	1	63	.927536231884058	37.47	24	90	3.5	3.5
1299	5	1	1	63	.927536231884058	37.47	24	120	2.66666666666667	3.33333333333333
1299	6	1	1	63	.927536231884058	37.47	24	110	3.33333333333333	3.33333333333333
1299	7	1	1	63	.927536231884058	37.47	24	70	3.33333333333333	3.33333333333333
1299	8	1	1	63	.927536231884058	37.47	24	90	3	3.33333333333333
1299	9	1	1	63	.927536231884058	37.47	24	75	3.66666666666667	3.33333333333333
1299	10	1	1	63	.927536231884058	37.47	24	90	3	3
1299	11	1	1	63	.927536231884058	37.47	24	75	3	3.5
1299	12	1	1	63	.927536231884058	37.47	24	90	3	3.33333333333333
1299	13	1	1	63	.927536231884058	37.47	24	105	2.5	3
1299	14	1	1	63	.927536231884058	37.47	24	0	3	3
1299	15	1	1	63	.927536231884058	37.47	24	45	3.33333333333333	3.66666666666667
1299	16	1	1	63	.927536231884058	37.47	24	45	3.33333333333333	3.66666666666667
1299	17	1	1	63	.927536231884058	37.47	24	105	3	3.66666666666667
1299	18	1	1	63	.927536231884058	37.47	24	90	3	3
1299	19	1	1	63	.927536231884058	37.47	24	105	3.33333333333333	3.33333333333333
1299	20	1	1	63	.927536231884058	37.47	24	90	3	3
1299	21	1	1	63	.927536231884058	37.47	24	190	3	3
1299	22	1	1	63	.927536231884058	37.47	24	60	3.5	3.5
1299	23	1	1	63	.927536231884058	37.47	24	120	3	3.5
1303	0	1	1	63	.855072463768116	36.13	6	0	2.33333333333333	2
1303	1	1	1	63	.855072463768116	36.13	6	0	2.66666666666667	1.66666666666667
1303	2	1	1	63	.855072463768116	36.13	6	0	3	1.66666666666667
1303	3	1	1	63	.855072463768116	36.13	6	120	2	2
1303	4	1	1	63	.855072463768116	36.13	6	0	2	2
1303	5	1	1	63	.855072463768116	36.13	6	0	2.33333333333333	2
1303	6	1	1	63	.855072463768116	36.13	6	-999	3	2
1303	7	1	1	63	.855072463768116	36.13	6	-999	1.5	1.5
1303	8	1	1	63	.855072463768116	36.13	6	-999	2.66666666666667	1.66666666666667
1303	9	1	1	63	.855072463768116	36.13	6	-999	2.66666666666667	2
1303	10	1	1	63	.855072463768116	36.13	6	-999	3	3
1303	11	1	1	63	.855072463768116	36.13	6	-999	3	3
1303	12	1	1	63	.855072463768116	36.13	6	-999	3	3
1303	13	1	1	63	.855072463768116	36.13	6	-999	3	3
1303	14	1	1	63	.855072463768116	36.13	6	-999	3	3
1303	15	1	1	63	.855072463768116	36.13	6	-999	-999	-999
1303	16	1	1	63	.855072463768116	36.13	6	-999	2.5	3
1303	17	1	1	63	.855072463768116	36.13	6	-999	3.33333333333333	3
1303	18	1	1	63	.855072463768116	36.13	6	-999	2.66666666666667	3
1303	19	1	1	63	.855072463768116	36.13	6	-999	3	3
1303	20	1	1	63	.855072463768116	36.13	6	-999	3	3
1303	21	1	1	63	.855072463768116	36.13	6	-999	3	3
1303	22	1	1	63	.855072463768116	36.13	6	-999	3.33333333333333	4.33333333333333
1303	23	1	1	63	.855072463768116	36.13	6	-999	3	3
1356	0	1	0	71	.942028985507246	30.68	24	130	2	5
1356	1	1	0	71	.942028985507246	30.68	24	0	2	5
1356	2	1	0	71	.942028985507246	30.68	24	180	2	5
1356	3	1	0	71	.942028985507246	30.68	24	195	2	5
1356	4	1	0	71	.942028985507246	30.68	24	225	2	5
1356	5	1	0	71	.942028985507246	30.68	24	225	2	5
1356	6	1	0	71	.942028985507246	30.68	24	195	2	5
1356	7	1	0	71	.942028985507246	30.68	24	180	2	5
1356	8	1	0	71	.942028985507246	30.68	24	210	2	5
1356	9	1	0	71	.942028985507246	30.68	24	195	2	5
1356	10	1	0	71	.942028985507246	30.68	24	210	2	5
1356	11	1	0	71	.942028985507246	30.68	24	210	2	5
1356	12	1	0	71	.942028985507246	30.68	24	210	2	5
1356	13	1	0	71	.942028985507246	30.68	24	25	2	5
1356	14	1	0	71	.942028985507246	30.68	24	0	2	5
1356	15	1	0	71	.942028985507246	30.68	24	30	2	5
1356	16	1	0	71	.942028985507246	30.68	24	105	2	5
1356	17	1	0	71	.942028985507246	30.68	24	90	2	5
1356	18	1	0	71	.942028985507246	30.68	24	90	2	5
1356	19	1	0	71	.942028985507246	30.68	24	105	2	5
1356	20	1	0	71	.942028985507246	30.68	24	105	2	5
1356	21	1	0	71	.942028985507246	30.68	24	105	2	5
1356	22	1	0	71	.942028985507246	30.68	24	105	2	5
1356	23	1	0	71	.942028985507246	30.68	24	75	2	5
1381	0	1	0	66	.72463768115942	25.32	23	45	1	4
1381	1	1	0	66	.72463768115942	25.32	23	0	2.33333333333333	4.33333333333333
1381	2	1	0	66	.72463768115942	25.32	23	75	1.66666666666667	4.66666666666667
1381	3	1	0	66	.72463768115942	25.32	23	105	1.66666666666667	4
1381	4	1	0	66	.72463768115942	25.32	23	40	2	4
1381	5	1	0	66	.72463768115942	25.32	23	160	2	4
1381	6	1	0	66	.72463768115942	25.32	23	105	2	3.66666666666667
1381	7	1	0	66	.72463768115942	25.32	23	40	2.5	4
1381	8	1	0	66	.72463768115942	25.32	23	80	3	5
1381	9	1	0	66	.72463768115942	25.32	23	60	2.33333333333333	5
1381	10	1	0	66	.72463768115942	25.32	23	90	1.5	5
1381	11	1	0	66	.72463768115942	25.32	23	120	-999	-999
1381	12	1	0	66	.72463768115942	25.32	23	60	-999	-999
1381	13	1	0	66	.72463768115942	25.32	23	120	-999	-999
1381	14	1	0	66	.72463768115942	25.32	23	180	2	5
1381	15	1	0	66	.72463768115942	25.32	23	210	3	5
1381	16	1	0	66	.72463768115942	25.32	23	180	3	5
1381	17	1	0	66	.72463768115942	25.32	23	120	3	5
1381	18	1	0	66	.72463768115942	25.32	23	210	3	5
1381	19	1	0	66	.72463768115942	25.32	23	180	3	5
1381	20	1	0	66	.72463768115942	25.32	23	60	3	5
1381	21	1	0	66	.72463768115942	25.32	23	120	4	5
1381	22	1	0	66	.72463768115942	25.32	23	300	3.66666666666667	5
1381	23	1	0	66	.72463768115942	25.32	23	130	3	5
1402	0	1	1	70	.753623188405797	36.14	22	60	2.66666666666667	3.66666666666667
1402	1	1	1	70	.753623188405797	36.14	22	110	3	3
1402	2	1	1	70	.753623188405797	36.14	22	165	3	2.5
1402	3	1	1	70	.753623188405797	36.14	22	40	3	3
1402	4	1	1	70	.753623188405797	36.14	22	20	3	3
1402	5	1	1	70	.753623188405797	36.14	22	60	3	3
1402	6	1	1	70	.753623188405797	36.14	22	0	3	3
1402	7	1	1	70	.753623188405797	36.14	22	80	3	3
1402	8	1	1	70	.753623188405797	36.14	22	0	2	2
1402	9	1	1	70	.753623188405797	36.14	22	20	3	3
1402	10	1	1	70	.753623188405797	36.14	22	45	3	3
1402	11	1	1	70	.753623188405797	36.14	22	60	3	3
1402	12	1	1	70	.753623188405797	36.14	22	30	3.5	3
1402	13	1	1	70	.753623188405797	36.14	22	80	3.5	3
1402	14	1	1	70	.753623188405797	36.14	22	60	3	3
1402	15	1	1	70	.753623188405797	36.14	22	135	3	3
1402	16	1	1	70	.753623188405797	36.14	22	140	3	3
1402	17	1	1	70	.753623188405797	36.14	22	45	3	3
1402	18	1	1	70	.753623188405797	36.14	22	225	3	3
1402	19	1	1	70	.753623188405797	36.14	22	60	3	3
1402	20	1	1	70	.753623188405797	36.14	22	60	3	3
1402	21	1	1	70	.753623188405797	36.14	22	40	3	3
1402	22	1	1	70	.753623188405797	36.14	22	-999	3.5	3
1402	23	1	1	70	.753623188405797	36.14	22	-999	3	3
1407	0	1	1	65	.594202898550725	43.49	24	110	4	3.33333333333333
1407	1	1	1	65	.594202898550725	43.49	24	0	4	3.33333333333333
1407	2	1	1	65	.594202898550725	43.49	24	40	4	3
1407	3	1	1	65	.594202898550725	43.49	24	248.51	4	4
1407	4	1	1	65	.594202898550725	43.49	24	50	3	3
1407	5	1	1	65	.594202898550725	43.49	24	55	3	3
1407	6	1	1	65	.594202898550725	43.49	24	20	3.5	3
[truncated: 2,681 more rows]
